# Supplementary material for: Differential diagnosis of benign and lung adenocarcinoma presenting as larger solid nodules and masses based on multiscale CT radiomics
Source: PLoS One. 2024 Oct 4;19(10):e0309033. doi: 10.1371/journal.pone.0309033 (PMC11451992; doi:10.1371/journal.pone.0309033)
Supplement: S1 Table — (XLSX) [file pone.0309033.s002.xlsx]

## Sheet: original benign and malignant  
malignant=1,benign=0	train=1,test=2	age	sex	smoking	Max diameter	mean diameter	Location	Spiculation	Lobulation	Cavity	Pleural traction	Air bronchogram	calcification
1	2	61	1	1	2	1.6	1	1	1	0	1	1	0
1	2	70	1	1	1.9	1.6	1	1	1	0	1	0	0
1	1	61	0	0	2.4	2.1	0	1	1	1	0	1	0
1	1	58	0	0	1.6	1.3	1	1	0	0	1	1	0
1	1	62	1	0	1.5	1.1	0	1	1	1	1	1	0
1	1	56	0	0	1.9	1.6	0	1	1	0	1	0	0
1	2	57	0	0	1.7	1.4	1	1	1	0	1	0	0
1	1	75	1	0	2.8	2.3	1	1	1	0	1	1	0
1	1	73	0	0	1.7	1.4	0	1	1	0	1	1	0
1	1	60	0	0	1.5	1.2	1	1	1	0	1	0	0
1	1	56	0	1	2	1.4	1	1	1	0	1	1	0
1	1	69	0	1	1.6	1.4	1	1	1	0	1	0	0
1	1	65	1	0	2.1	2	0	1	1	0	1	1	0
1	2	60	0	1	2.2	1.9	1	1	1	0	1	0	0
1	1	56	1	0	3	2.4	0	1	1	0	1	1	0
1	1	65	1	0	2	1.9	1	1	1	0	1	0	0
1	1	59	0	0	3	2.9	0	0	1	0	1	0	0
1	1	62	1	0	1.5	1.3	1	1	1	0	1	0	0
1	1	73	0	0	1.8	1.4	1	1	1	1	1	1	0
1	1	55	1	0	4.2	3.3	0	1	1	1	1	1	0
1	2	56	0	0	2.6	2.1	1	1	1	0	1	1	0
1	1	57	0	0	2.7	2.5	1	1	1	0	1	0	0
1	2	72	0	0	1.7	1.5	1	1	1	1	1	0	0
1	2	63	0	1	1.5	1.4	1	1	1	0	1	0	0
1	2	46	0	0	3.6	3.2	1	1	1	0	1	1	0
1	2	62	0	0	1.7	1.3	1	0	1	0	0	0	0
1	1	38	1	0	2.5	2.2	0	1	1	0	0	0	0
1	1	64	0	1	3.9	3.3	1	1	1	0	1	0	0
1	1	51	0	0	1.7	1.2	1	1	1	0	1	0	0
1	1	50	1	0	1.5	1.1	1	0	1	0	0	0	0
1	1	63	0	0	2.4	1.9	1	1	1	0	1	1	0
1	1	51	1	0	2	2	1	1	1	0	0	0	0
1	1	57	1	0	2.2	1.5	1	1	1	0	1	0	0
1	1	65	0	0	3	2.9	0	1	1	0	1	0	0
1	1	69	0	0	1.7	1.4	1	1	1	0	1	0	0
1	1	53	0	0	2	1.8	0	1	1	0	1	0	0
1	1	72	0	1	3.8	3.7	1	1	1	0	1	0	0
1	1	57	1	0	4.1	3.2	0	1	1	0	1	1	0
1	1	58	0	0	2.2	1.8	1	1	1	0	0	0	0
1	1	66	0	0	3.3	2.8	0	1	1	0	0	0	0
1	1	52	0	0	4	3.5	0	0	1	0	1	0	0
1	2	61	1	1	2.9	2.6	0	1	1	0	1	0	0
1	2	63	1	0	3.4	3.1	0	1	1	0	1	0	0
1	2	64	0	0	3.1	2.6	1	1	1	0	1	1	0
1	2	79	0	0	2.5	2	0	1	1	0	1	1	0
1	1	53	1	1	2.7	2.5	1	1	1	0	1	0	0
1	1	65	0	0	1.8	1.4	0	1	1	0	1	0	0
1	1	68	1	1	2.6	2.2	1	1	1	0	1	0	0
1	2	61	1	1	3	3	1	1	1	0	0	0	0
1	2	69	1	1	1.6	1.22	1	1	1	0	1	0	0
1	1	31	1	0	3	2.5	1	1	1	0	1	0	0
1	1	60	1	0	4.1	3.6	0	1	1	0	1	0	0
1	1	69	0	0	3.3	3	1	1	1	0	1	0	0
1	1	73	1	1	3.2	2.8	0	1	1	0	1	0	0
1	1	67	0	0	2.3	1.8	0	1	1	1	1	0	0
1	1	43	0	0	4.4	3.5	0	1	1	0	1	1	0
1	2	75	0	0	3.2	2.9	0	1	1	0	1	0	1
1	1	47	0	0	1.6	1.5	1	1	1	0	1	0	0
1	1	64	1	1	2.7	2.3	1	1	1	0	1	1	0
1	1	50	1	0	1.8	1.6	0	1	0	0	1	0	0
1	1	46	0	0	2.4	2.3	1	1	1	0	1	0	0
1	1	69	0	0	2	1.7	0	1	1	1	1	0	0
1	2	67	1	0	1.6	1.3	1	1	1	0	1	1	0
1	1	63	1	1	3.9	3	0	1	1	0	1	1	1
1	2	59	0	0	2.8	2.7	1	1	1	0	1	1	0
1	2	47	0	0	1.7	1.3	1	0	1	1	1	0	0
1	1	67	1	1	2.8	2	1	1	1	0	1	0	0
1	2	58	0	0	1.9	1.9	0	1	0	0	1	0	0
1	2	66	1	1	3.1	2.8	0	1	1	0	1	0	0
1	1	59	1	1	2.6	2.1	1	1	1	0	1	1	0
1	1	74	0	0	2.2	1.8	0	1	1	0	1	1	0
1	1	58	1	0	3.9	3.4	1	1	1	1	1	1	0
1	1	46	0	0	2.3	1.9	1	1	1	0	1	1	0
1	1	70	1	1	2.6	1.9	1	1	1	0	1	1	0
1	1	70	1	0	1.8	1.5	1	1	1	0	1	1	0
1	2	58	1	1	3.1	2.5	0	1	1	0	1	0	0
1	1	59	0	0	2.8	2.4	1	1	0	0	1	0	0
1	1	79	0	0	2.8	2.1	1	1	1	0	1	0	0
1	2	50	0	0	2.7	2.4	1	1	1	0	1	0	0
1	2	65	1	1	4.6	3.9	1	1	1	0	1	0	0
1	1	74	0	0	2.6	2.3	0	1	1	0	1	1	0
1	1	41	0	0	2.2	1.9	1	1	0	0	1	0	1
1	1	55	0	0	1.8	1.6	1	1	1	0	1	0	0
1	1	75	1	1	3.4	3	1	1	1	0	1	0	0
1	1	73	1	1	1.7	1.7	0	1	1	0	1	0	0
1	1	69	1	0	3.3	3	1	1	1	0	1	1	0
1	2	73	1	0	3.5	3.3	0	1	1	0	1	1	0
1	1	63	1	1	4.6	4.5	0	1	1	0	1	0	0
1	1	70	0	0	1.7	1.4	0	0	1	0	1	0	0
1	2	62	0	0	2.7	2.5	0	1	1	0	1	0	0
1	1	67	0	0	1.6	1.4	1	0	1	0	1	0	0
1	1	59	1	1	1.8	1.6	0	1	1	0	1	0	0
1	1	62	1	1	2.4	2.1	0	1	0	0	1	1	1
1	1	84	0	0	3.7	3.2	0	0	1	0	1	1	0
1	2	75	1	0	1.9	1.8	1	1	1	0	0	0	0
1	2	60	0	0	2.4	2.1	1	1	1	0	1	0	0
1	2	68	1	1	2.4	2.1	1	1	1	0	1	1	0
1	1	76	0	0	2	1.5	0	1	1	0	1	1	0
1	2	59	0	0	2.3	1.9	1	1	1	1	1	0	0
0	1	62	0	0	3	2.4	1	0	1	0	1	0	1
0	1	65	1	1	1.8	1.48	1	1	1	1	1	1	0
0	1	60	1	0	3.9	3.22	0	1	1	0	1	1	0
0	1	41	1	0	1.8	1.7	0	1	1	0	1	0	0
0	1	32	0	0	3.1	3	1	0	0	0	1	0	0
0	2	66	0	0	3.5	2.6	1	1	1	0	1	0	0
0	1	35	1	0	1.9	1.7	1	0	0	0	1	0	0
0	1	40	1	0	2.6	2.4	1	1	1	0	0	1	0
0	1	35	0	0	3.4	2.6	1	1	1	0	1	1	0
0	1	45	1	0	3.4	3	0	1	1	0	1	0	0
0	2	68	1	1	3.5	2.9	1	1	1	0	1	1	0
0	1	58	1	1	1.9	1.7	0	0	0	0	0	1	1
0	2	66	1	0	2.3	1.9	0	1	1	0	1	1	0
0	2	58	0	0	2.4	2.1	0	0	0	0	1	0	0
0	1	65	1	1	4.2	3.9	1	1	1	0	1	1	0
0	2	51	0	0	2.3	2.2	1	0	1	0	1	1	0
0	2	61	1	1	5	4.1	0	0	1	0	1	0	0
0	1	65	1	1	3.9	3.5	0	1	0	0	1	1	0
0	1	55	1	0	2.8	2.3	1	1	1	0	1	0	0
0	1	72	0	0	2.2	2	0	1	1	0	0	1	0
0	2	59	1	1	3.1	2.8	1	1	1	0	1	1	0
0	1	73	1	1	4.2	3.1	1	1	1	1	1	0	0
0	2	66	1	0	1.8	1.4	0	1	1	0	1	0	0
0	1	56	0	0	1.5	1.4	0	0	0	0	0	0	0
0	1	50	0	0	1.7	1.4	0	0	1	0	1	0	0
0	2	56	1	0	2.4	2.1	1	1	0	0	1	0	0
0	2	51	1	1	2.3	1.8	0	0	1	0	1	0	0
0	1	69	1	1	4.8	4.6	1	1	1	0	1	1	0
0	1	71	1	0	2.7	2.4	1	1	1	0	1	0	0
0	1	56	0	0	2.8	2.3	0	1	1	0	1	1	0
0	1	62	0	0	4.1	3.7	0	1	1	0	1	1	0
0	1	65	0	0	2.1	2	0	1	1	0	1	1	0
0	1	62	1	1	2.4	2	0	0	1	0	1	1	0
0	1	57	0	0	1.5	1.3	1	0	0	0	1	0	0
0	1	52	0	0	2.7	2.2	0	1	1	0	1	0	0
0	1	52	1	1	2.1	2	0	1	1	0	1	0	0
0	2	41	1	1	2.9	2.7	1	1	1	1	1	0	0
0	1	53	1	1	3.2	2.4	0	0	1	0	1	0	0
0	1	41	1	1	4.3	3.5	1	1	1	0	1	1	0
0	2	54	1	1	1.5	1.4	1	1	0	0	1	0	0
0	1	47	1	1	4.9	3.6	0	0	1	0	1	1	0
0	1	48	1	0	1.5	1.2	1	0	0	0	0	0	0
0	2	59	1	1	3.4	3	1	1	1	1	1	0	0
0	2	58	1	1	3.7	3.4	1	1	1	0	1	0	0
0	1	53	1	1	2.7	2.4	1	1	1	0	1	0	0
0	2	56	0	0	3.3	2.7	1	1	1	1	1	1	0
0	1	54	1	0	1.9	1.5	1	1	1	0	1	0	1
0	2	27	0	0	2.6	2	0	0	1	0	1	0	0
0	1	42	1	1	3	2.8	0	1	1	1	1	1	0
0	1	48	1	1	1.9	1.6	0	1	1	1	1	0	0
0	1	62	1	1	2.8	2.2	1	1	1	1	1	0	0
0	1	49	0	0	1.8	1.4	1	1	1	1	1	0	0
0	1	81	1	0	2.8	2.4	1	1	1	0	1	0	1
0	1	58	1	1	2.6	2	1	1	1	0	1	0	0
0	2	43	1	1	2.8	2.7	1	1	1	0	1	0	0
0	2	37	0	0	2.4	1.9	1	1	1	0	1	0	0
0	1	57	1	1	3.5	3	1	1	1	1	1	0	0
0	2	46	0	0	2.2	1.7	0	1	1	1	1	0	0
0	1	49	1	1	2	1.4	1	1	0	0	1	0	0
0	1	65	0	0	1.9	1.6	1	0	1	0	1	0	0
0	1	54	1	1	2.4	2.1	1	1	1	0	1	1	0
0	1	42	1	1	4.7	3.8	1	1	1	1	1	0	0
0	1	54	1	0	3.3	2.9	1	1	1	0	1	0	1
0	1	50	0	0	3.1	2.7	0	1	1	0	1	1	0
0	2	66	1	1	1.9	1.6	1	0	1	0	0	1	0
0	1	49	1	1	1.5	1.3	0	1	1	0	0	0	0
