# Supplementary material for: Differential diagnosis of benign and lung adenocarcinoma presenting as larger solid nodules and masses based on multiscale CT radiomics
Source: PLoS One. 2024 Oct 4;19(10):e0309033. doi: 10.1371/journal.pone.0309033 (PMC11451992; doi:10.1371/journal.pone.0309033)
Supplement: S2 Table — (XLSX) [file pone.0309033.s003.xlsx]

## Sheet: Sheet1
	original shape Elongation	original shape Flatness	original shape LeastAxisLength	original shape MajorAxisLength	original shape Maximum2DDiameterColumn	original shape Maximum2DDiameterRow	original shape Maximum2DDiameterSlice	original shape Maximum3DDiameter	original shape MeshVolume	original shape MinorAxisLength	original shape Sphericity	original shape SurfaceArea	original shape SurfaceVolumeRatio	original shape VoxelVolume	original firstorder 10Percentile	original firstorder 90Percentile	original firstorder Energy	original firstorder Entropy	original firstorder InterquartileRange	original firstorder Kurtosis	original firstorder Maximum	original firstorder MeanAbsoluteDeviation	original firstorder Mean	original firstorder Median	original firstorder Range	original firstorder RobustMeanAbsoluteDeviation	original firstorder RootMeanSquared	original firstorder Skewness	original firstorder TotalEnergy	original firstorder Uniformity	original firstorder Variance	original glcm ClusterProminence	original glcm ClusterTendency	original glcm Contrast	original glcm Correlation	original glcm DifferenceAverage	original glcm DifferenceEntropy	original glcm DifferenceVariance	original glcm Id	original glcm Idm	original glcm Idmn	original glcm Idn	original glcm Imc1	original glcm Imc2	original glcm InverseVariance	original glcm JointEnergy	original glcm JointEntropy	original glcm MCC	original glcm MaximumProbability
1	0.709809	0.39166	8.02155	20.4809	25.0799	17.1172	22.1359	25.0998	913	14.5375	0.472641	962.941	1.0547	938	-149	14.3	6729051	3.21643	79.75	4.39096	72	51.7707	-52.1695	-33.5	381	34.6622	84.6985	-1.25805	6729051	0.135344	4452.17	895.831	14.1284	8.14612	0.260964	1.99088	2.65241	4.1542	0.492236	0.43178	0.972165	0.899368	-0.0668753	0.560563	0.390985	0.0327461	5.74224	0.361108	0.0931962
1	0.782837	0.605061	11.1379	18.4079	19.3132	22.0227	20.025	24.5967	1751.5	14.4104	0.610558	1150.88	0.657083	1782	-88	72	9893450	3.2721	65	7.40513	188	52.5338	6.87991	26	666	29.9699	74.5109	-1.77119	9893450	0.143198	5504.55	1892.95	16.0425	7.06701	0.368658	1.77966	2.51027	3.87531	0.516284	0.461895	0.99151	0.943897	-0.0798611	0.595218	0.421452	0.0350797	5.7635	0.449344	0.0928518
1	0.767204	0.749946	16.3225	21.765	21.6333	27.074	27.4591	27.6225	2933.38	16.6982	0.426725	2322.28	0.791676	3018	-97	48	11782738	3.21284	69	5.38555	135	45.3564	-17.0033	-6	493	29.7646	62.4832	-1.0756	11782738	0.135791	3615.04	678.288	11.9292	6.34225	0.300275	1.7629	2.4858	3.20236	0.505805	0.44674	0.986721	0.927627	-0.0569394	0.514206	0.412752	0.0288223	5.87268	0.37997	0.0789064
1	0.696022	0.376837	6.62411	17.5782	17.4642	17.4929	17.0294	20.664	676.208	12.2348	0.537231	693.495	1.02556	696	-135	17	3461770	2.74491	51.25	6.12037	45	45.0495	-33.3506	-11	361	25.8515	70.5252	-1.836	3461770	0.211116	3861.55	986.935	11.3675	6.49792	0.254541	1.53497	2.3508	4.09638	0.590006	0.550379	0.975908	0.91836	-0.0873	0.57034	0.400081	0.08772	4.61512	0.409568	0.212959
1	0.715458	0.591181	9.0484	15.3056	13.4164	16.4924	15.8114	18.0555	610.708	10.9505	0.481286	723.275	1.18432	638	-117.6	49.3	3603171	3.47891	79.75	3.86379	179	52.7688	-27.7633	-24	514	33.8797	75.1505	-0.293957	3603171	0.111664	4876.8	1027.8	15.9047	10.5628	0.196499	2.37653	2.81472	4.87294	0.434273	0.358809	0.980128	0.909146	-0.098703	0.690283	0.349221	0.0190325	6.34995	0.473526	0.0480994
1	0.82743	0.490184	8.11529	16.5556	19.4165	19.2354	22.3607	23.4521	1089.75	13.6986	0.63524	806.178	0.739783	1111	-68	37	2551273	2.85516	56.5	5.13421	169	35.5668	-11.3564	-4	406	23.7478	47.9205	-0.980636	2551273	0.168628	2167.41	265.585	8.11998	3.48875	0.39456	1.26707	2.08841	1.86072	0.57895	0.537843	0.988877	0.935214	-0.105052	0.637745	0.463372	0.0436964	5.14691	0.494237	0.0881303
1	0.636758	0.488274	10.6271	21.7646	22.1359	23.0217	18.1108	25.3969	2199.5	13.8588	0.739084	1106.64	0.503133	2225	-47.6	66	9913447	2.80972	43	14.3258	122	40.6262	16.1883	32	645	19.4885	66.7494	-2.86219	9913447	0.205102	4193.42	1798.6	10.6435	6.42132	0.243924	1.58156	2.356	3.90973	0.548562	0.502154	0.991369	0.946726	-0.0467715	0.449014	0.444628	0.0612542	4.98569	0.429177	0.151039
1	0.705983	0.447513	12.107	27.0539	31.1448	26.9258	36.0694	38.223	3049.42	19.0996	0.48142	2112.38	0.692715	3110	-81.1	49	10993553	2.86281	51	8.02695	93	42.1471	-1.45113	17	458	24.0955	59.4551	-2.0065	10993553	0.190024	3532.8	989.983	11.0801	4.9304	0.374811	1.41425	2.26166	2.91161	0.578289	0.5379	0.987594	0.93632	-0.0733095	0.540622	0.442529	0.0624669	4.9968	0.468154	0.151889
1	0.673585	0.514675	8.99452	17.4761	15	19.8494	17.72	20.2485	1020.71	11.7716	0.557555	879.287	0.861448	1038	-81.3	73	4556440	3.34365	76	5.41454	162	49.8465	0.312139	7	531	32.6318	66.2543	-1.04986	4556440	0.12047	4389.54	895.332	13.9072	10.2066	0.151892	2.42044	2.82268	4.32757	0.417709	0.336886	0.980507	0.906852	-0.0459016	0.505147	0.337632	0.0175113	6.35011	0.316635	0.0353649
1	0.74926	0.45305	6.1994	13.6837	12.0416	16.2788	16.1555	17.5499	483.083	10.2527	0.688708	432.312	0.894901	497	-112	29.4	2332520	2.87669	58	6.57916	66	46.4268	-23.7907	-2	385	26.5964	68.5069	-1.8765	2332520	0.190783	4127.2	1248.24	11.6297	6.07961	0.294147	1.54589	2.32882	3.63855	0.563972	0.521291	0.979716	0.920859	-0.103848	0.619781	0.438145	0.0691544	4.81753	0.549833	0.180846
1	0.426362	0.392363	10.6372	27.1105	18.4391	28.4605	22.4722	29.5804	1254.79	11.5589	0.441806	1273.41	1.01484	1275	-122.2	40.6	7218292	3.32138	81	5.29517	93	52.6943	-30.4376	-14	491	34.6614	75.2423	-1.27773	7218292	0.124664	4734.96	1340.01	16.345	8.96441	0.289917	2.15379	2.71485	4.27749	0.458443	0.389415	0.97968	0.909818	-0.0638103	0.565282	0.379886	0.0225218	6.1227	0.380387	0.0540297
1	0.701901	0.550654	9.35718	16.9929	19.7231	15.8114	16.7631	20.347	1083.33	11.9273	0.657452	775.881	0.716198	1103	-77	48	3174082	2.94069	56	5.86888	100	39.5695	-5.72076	5	416	24.8225	53.644	-1.37867	3174082	0.16638	2844.95	467.627	9.431	4.16941	0.381969	1.3983	2.21808	2.19941	0.55997	0.514429	0.988079	0.932731	-0.089113	0.606533	0.45	0.0444389	5.20459	0.464818	0.0990899
1	0.94585	0.824564	13.8639	16.8136	19.6977	19.4165	21.4709	21.6795	1873	15.9031	0.499402	1471.38	0.785576	1882	-104	17	7951646	2.87411	56	7.69049	70	40.4393	-33.5675	-18	430	24.7506	65.0008	-1.84283	7951646	0.179527	3098.33	736.99	9.75951	5.56587	0.264903	1.57979	2.38421	3.05227	0.543831	0.494519	0.984441	0.925687	-0.0488498	0.460622	0.427898	0.049966	5.19451	0.329942	0.11294
1	0.900359	0.672257	12.9131	19.2086	24.0208	21.1896	24.3311	24.3516	2875.42	17.2946	0.741502	1318.78	0.45864	2899	-52.2	44	7899952	2.50958	34	11.6933	89	33.1488	3.45981	17	444	16.1639	52.2021	-2.61431	7899952	0.251963	2713.09	704.648	7.28034	3.99065	0.271398	1.18811	2.03483	2.56795	0.619376	0.589686	0.990102	0.946073	-0.0556192	0.445441	0.46725	0.0941686	4.35899	0.365274	0.166991
1	0.60366	0.586106	16.265	27.751	29.1548	24.2074	30.8869	32.3419	4042.92	16.7522	0.498674	2461.11	0.608745	4057	-94	43	14063113	3.04663	66	5.94146	113	43.3827	-13.8331	0	504	28.3958	58.876	-1.38068	14063113	0.153546	3275.03	685.637	11.7461	5.65139	0.348359	1.69532	2.43482	2.76187	0.509168	0.451015	0.987996	0.929776	-0.049295	0.484657	0.422339	0.0349464	5.64247	0.396761	0.0894748
1	0.858825	0.706097	15.8599	22.4614	26.6271	30.5287	26.2488	32.3419	3729	19.2904	0.529728	2195.3	0.588709	3788	-84	78	20401054	3.48703	81	7.41983	241	53.2706	-2.35428	3	733	33.987	73.3874	-1.22783	20401054	0.112082	5380.16	1623.65	15.3452	12.952	0.0835278	2.73024	2.97535	5.4647	0.390442	0.305001	0.986455	0.920862	-0.0219848	0.361621	0.314192	0.0146565	6.67254	0.319239	0.0327118
1	0.685068	0.482832	18.4123	38.1338	35.7771	43.1741	34.5254	54.4885	10073.5	26.1243	0.585253	3854.14	0.382602	10134	-41	59	25822403	2.77997	43	8.30442	189	33.2579	11.9289	19	498	18.8252	50.4787	-1.61099	25822403	0.198929	2405.8	508.549	8.00082	3.35022	0.398988	1.2107	2.05744	1.8682	0.593389	0.55651	0.992845	0.948673	-0.0759526	0.543958	0.470364	0.0579888	4.9919	0.440879	0.122448
1	0.623762	0.555438	9.06842	16.3266	16.5529	17.4642	13.9284	18.4662	892.25	10.1839	0.667767	671.197	0.752252	910	-106	83.1	6515701	3.58421	85	7.52703	187	60.3675	-3.35714	10.5	691	37.1057	84.6174	-1.57122	6515701	0.10762	7148.84	3280.02	19.9857	14.5541	0.154459	2.74536	2.99506	6.9528	0.40232	0.320788	0.984214	0.919059	-0.0730024	0.620544	0.323563	0.0166572	6.54336	0.468796	0.0398488
1	0.866398	0.511418	9.39513	18.3707	22.4722	19.2094	19.0263	24.8797	1468.42	15.9164	0.573463	1089.46	0.741928	1498	-103	59	8464509	3.42346	74	6.66586	177	53.1119	-16.472	-4	639	32.5385	75.1701	-1.3852	8464509	0.120205	5379.21	1615.47	16.5887	10.6683	0.21472	2.37337	2.82271	4.99165	0.431756	0.355365	0.986404	0.92397	-0.0503882	0.520191	0.351078	0.0198394	6.35967	0.349832	0.0470653
1	0.694406	0.596672	24.5365	41.1222	50.9215	36.4005	48.2701	51.0098	14821.8	28.5555	0.39205	7442.92	0.502159	14806	-76.5	75	67699681	3.33529	74	8.19175	201	49.2356	3.22025	12	836	31.4293	67.6199	-1.47162	67699681	0.124757	4562.08	1576.57	14.6683	9.52073	0.210831	2.26835	2.76497	4.3227	0.43793	0.362372	0.992537	0.941841	-0.0232944	0.336664	0.358773	0.0193149	6.36161	0.347649	0.0418174
1	0.890643	0.493233	12.1463	24.626	31.305	24.4131	28.1603	32.3883	3155.83	21.933	0.421951	2465.84	0.781359	3185	-94	54	14736484	3.25924	68	7.58792	162	48.2775	-12.4458	0	659	29.8267	68.0209	-1.59941	14736484	0.134954	4471.94	1197.48	13.7268	9.22479	0.193077	2.18629	2.73186	4.42935	0.450323	0.378336	0.988161	0.929392	-0.0298792	0.405112	0.373341	0.0234273	6.13407	0.261992	0.0617325
1	0.954059	0.833502	20.8728	25.0423	29.1204	34.9857	31.4006	36.0278	7767.38	23.8918	0.638235	2971.8	0.382601	7822	-44	59	22604466	2.83702	47	12.2829	206	35.2533	9.58834	18	690	20.3435	53.7574	-2.21388	22604466	0.187113	2797.92	693.262	7.93039	4.95876	0.225653	1.53913	2.30497	2.58372	0.529708	0.476726	0.994369	0.951956	-0.0255499	0.343529	0.444094	0.0443316	5.25983	0.331726	0.0890608
1	0.79386	0.668705	9.97892	14.9228	16.4924	15.1327	17.4642	17.7482	1084.92	11.8466	0.668738	763.529	0.703767	1102	-96.9	63	5364884	3.28376	70	7.29621	130	50.451	-4.07985	11	542	30.602	69.7733	-1.64437	5364884	0.134736	4851.67	1609.05	14.9334	8.60949	0.263185	2.0808	2.66783	4.26695	0.464232	0.396299	0.985134	0.922476	-0.0614923	0.556894	0.389486	0.0264959	5.98727	0.473928	0.0644236
1	0.890446	0.773758	10.0299	12.9626	15.2315	16.5529	14.7648	17.6635	943.458	11.5425	0.659053	705.85	0.748152	960	-147.1	136	12293104	4.19824	143.75	3.29516	379	88.2796	-5.325	-2	721	59.8224	113.161	-0.164091	12293104	0.0648003	12777	4948	37.2563	37.4248	-0.0049561	4.76009	3.67093	14.2975	0.284167	0.190829	0.963229	0.872666	-0.0830751	0.701589	0.207197	0.00544324	7.92089	0.348168	0.0131528
1	0.579502	0.377655	17.6231	46.6644	35.8469	67.2309	52.345	70.2994	13181.5	27.0421	0.484962	5564.41	0.422139	13307	-45	140	153293812	3.77117	88	12.4671	697	64.5202	43.0049	47	1568	37.1282	107.33	-1.53432	153293812	0.099932	9670.37	6681.77	23.6993	20.6036	0.0663072	3.13858	3.18995	10.708	0.380104	0.295434	0.995044	0.954616	-0.0259176	0.400064	0.299431	0.0131953	7.06532	0.343235	0.0305148
1	0.617132	0.386463	5.22544	13.5212	12.3693	11.1803	14.3178	14.4568	344.292	8.34435	0.729658	325.574	0.945633	355	-134.4	70	2798160	3.53693	98	6.38637	143	65.8699	-14.293	10	589	42.2584	88.7814	-1.56515	2798160	0.11097	7677.85	3317.71	22.8634	17.0272	0.140702	2.91714	3.06517	8.40292	0.401183	0.322977	0.974308	0.900576	-0.120607	0.742636	0.326987	0.0195833	6.3221	0.491954	0.0565175
1	0.663629	0.524777	13.6576	26.0256	22.2036	29.2746	30.3645	32.2955	3944.29	17.2713	0.679867	1775.71	0.450198	3973	-48	47	10103846	2.63855	38	16.3653	113	32.293	4.14145	14	677	17.1595	50.4294	-2.69682	10103846	0.223885	2525.98	704.26	6.91292	4.43736	0.214094	1.32814	2.16903	2.66599	0.582509	0.542647	0.994711	0.957272	-0.0390307	0.398596	0.454815	0.0704751	4.76192	0.340177	0.166639
1	0.755091	0.642751	23.5377	36.6203	38.3275	48.7647	42.1545	50.0799	15397.1	27.6516	0.64961	4607.41	0.299239	15502	-42	80	62832254	3.10857	59	13.3054	288	41.3986	18.9819	25	902	25.3155	63.6645	-1.99494	62832254	0.150865	3692.86	1171.27	10.3919	7.52884	0.155224	1.96332	2.57881	3.65294	0.469236	0.4007	0.994721	0.951682	-0.0200284	0.311402	0.394491	0.0271943	5.89736	0.317637	0.0565194
1	0.682136	0.493249	8.70949	17.6574	16.4012	20.5913	19.2094	22.2935	956.75	12.0448	0.565548	830.259	0.867791	980	-131.1	60	6806129	3.53425	89	5.52173	133	60.5428	-22.5439	-4	588	39.302	83.3368	-1.29033	6806129	0.107718	6436.8	2051.3	19.1608	12.5329	0.204256	2.57069	2.92577	5.88547	0.418518	0.340386	0.981698	0.913009	-0.0609978	0.573361	0.336134	0.0176311	6.47412	0.385736	0.0480209
1	0.574902	0.412757	7.13124	17.2771	14.3178	16.1245	16.5529	19.2094	640.542	9.93264	0.625019	574.94	0.897584	658	-99.3	61.6	3621034	3.30252	71.75	6.80205	123	52.7196	-7.86322	9	501	31.4443	74.1828	-1.70017	3621034	0.132126	5441.26	1277.42	13.858	11.2537	0.100098	2.33761	2.81378	5.7828	0.447778	0.376681	0.977591	0.907988	-0.0654317	0.573562	0.364874	0.0257057	5.94371	0.361937	0.0629239
1	0.639909	0.583924	13.413	22.9704	27.2029	24.0416	26	29.2746	2322.92	14.699	0.500526	1694.65	0.729535	2347	-70.4	73	9923219	3.25355	72	7.26786	147	47.5759	5.92629	17	570	30.2505	65.0234	-1.47691	9923219	0.131766	4192.92	973.103	12.4585	8.38537	0.193575	2.12498	2.68439	3.83806	0.452948	0.380759	0.985263	0.920455	-0.0339747	0.419651	0.373553	0.0233959	6.06572	0.286283	0.0566558
1	0.98414	0.850257	15.2844	17.9763	23.0868	20.6155	22.1359	23.1733	3325.25	17.6912	0.748226	1439.91	0.433022	3347	-33.4	73	12620401	2.87243	49	12.924	174	37.559	21.3986	32	627	20.7422	61.4057	-2.46761	12620401	0.184489	3312.76	1040.31	8.78222	6.00088	0.181488	1.69498	2.40309	3.11155	0.507027	0.448596	0.991703	0.942137	-0.0311219	0.375921	0.430374	0.0433349	5.28453	0.342693	0.0995541
1	0.637566	0.392222	9.12083	23.2542	22.6716	22.3607	24.5967	26.7769	1579.83	14.8261	0.552369	1187.58	0.751711	1605	-81	77	8102654	3.32661	71	6.86508	159	50.8219	7.0891	20	558	30.7863	71.052	-1.53039	8102654	0.129789	4998.13	1386.66	14.208	10.2185	0.160382	2.28587	2.78825	4.95139	0.444927	0.372333	0.982451	0.915815	-0.0437573	0.478678	0.364763	0.0232334	6.15818	0.307004	0.0513167
1	0.894162	0.755687	22.9418	30.3589	34.0147	45.607	46.8722	47.8644	11776.3	27.1458	0.53729	4658.88	0.395614	11856	-42	116	75495102	3.46714	79	9.42812	363	51.8998	33.7183	34	963	33.3971	79.7977	-0.944139	75495102	0.1148	5230.75	1369.77	13.6203	13.3746	0.00707591	2.72319	2.97706	5.92093	0.392985	0.307718	0.991641	0.937614	-0.0171675	0.321138	0.313738	0.0154233	6.6365	0.396619	0.0330365
1	0.827373	0.483808	8.66164	17.903	18.7883	22.8254	22.8254	23.4521	1185.38	14.8125	0.624433	867.433	0.731779	1215	-107	72.6	8631100	3.27902	66	9.98008	160	57.5006	2.96955	28	643	31.197	84.284	-2.27123	8631100	0.147081	7094.97	4504.91	18.8542	10.7085	0.256832	2.12655	2.69423	6.16741	0.479507	0.418382	0.986883	0.932635	-0.0713703	0.578143	0.406774	0.0363329	5.73974	0.454237	0.0845323
1	0.93647	0.852727	16.0548	18.8276	24.3516	23.0217	22.8473	26.6458	3592.33	17.6315	0.758903	1494.68	0.416076	3623	-58.8	66	13267721	3.05535	54.5	10.2806	185	41.1588	8.43583	19	713	23.949	60.5151	-1.93206	13267721	0.159644	3590.92	1221.45	10.7539	6.53687	0.235538	1.82209	2.5036	3.19681	0.489928	0.426936	0.993056	0.945447	-0.0350201	0.40565	0.410943	0.0339315	5.66536	0.363695	0.0721002
1	0.778217	0.733319	25.1896	34.35	43.566	44.5533	44.1814	46.744	14702.6	26.7318	0.639635	4537.48	0.308617	14770	-48	75	53923759	3.0659	56	9.05276	256	40.6454	16.2502	25	699	24.3133	60.4227	-1.69481	53923759	0.156739	3386.83	958.895	10.5579	6.28004	0.250962	1.82324	2.49613	2.93767	0.484888	0.419879	0.992838	0.943517	-0.0273085	0.361474	0.406637	0.0310573	5.7663	0.330604	0.0690501
1	0.685411	0.525209	22.3121	42.4824	57.0088	44.4072	48.0208	64.2262	14587.5	29.1179	0.512092	5637.97	0.386493	14680	-40	88	62240774	3.13863	61	8.395	215	42.4069	25.8294	34	639	26.0169	65.114	-1.54932	62240774	0.146864	3572.68	848.939	10.581	7.38254	0.176206	1.99318	2.59949	3.38212	0.463862	0.39374	0.989673	0.932446	-0.0195244	0.303938	0.387451	0.0266542	5.93917	0.243087	0.0603258
1	0.629658	0.566672	12.7538	22.5064	22.3607	20.0998	26.9072	28.931	2520.33	14.1713	0.637185	1405.59	0.557698	2547	-64	87	14467686	3.30554	67	9.26848	196	50.1397	19.1331	33	653	29.0276	75.3677	-1.92294	14467686	0.13547	5314.21	1806.5	13.9751	11.0282	0.113279	2.34369	2.81951	5.50098	0.439997	0.366542	0.986164	0.925262	-0.0355824	0.435702	0.362513	0.0243924	6.13757	0.324603	0.0558914
1	0.725677	0.693658	20.4694	29.5094	33.2415	30.8058	34.9857	38.0526	8672	21.4143	0.700703	2913.15	0.335926	8718	-33.3	87	40471554	3.09696	57	11.8085	232	41.8486	26.5552	34	730	24.3693	68.1344	-2.12766	40471554	0.15534	3937.12	1449.86	10.5863	7.76995	0.146963	2.00523	2.61032	3.72148	0.466086	0.397157	0.991808	0.940421	-0.0237586	0.333351	0.390569	0.0295403	5.82227	0.324331	0.0658845
1	0.731579	0.580615	30.8861	53.1955	55.2268	62.6259	52.469	63.5453	40831.4	38.9167	0.58826	9747.91	0.238735	40910	-36	92	174526009	3.16318	64	10.2723	285	42.222	28.5429	33	963	26.9374	65.3154	-1.38593	174526009	0.141302	3451.4	832.315	10.5547	7.63683	0.15804	2.06998	2.63067	3.31595	0.451151	0.377571	0.99534	0.952481	-0.0157675	0.255881	0.375888	0.0230199	6.08529	0.261314	0.0496231
1	0.95355	0.857574	20.462	23.8604	32.6497	31.0161	30.8869	33.5857	6722.25	22.7521	0.573114	3005.52	0.4471	6758	-31	74	21169007	2.88104	51	9.18292	250	35.6386	22.7086	30	606	21.3972	55.9682	-1.70516	21169007	0.177774	2616.75	495.206	7.81674	5.62982	0.161251	1.68688	2.41524	2.75735	0.508415	0.44963	0.99206	0.942155	-0.0253189	0.328348	0.422472	0.039318	5.43362	0.253927	0.0930141
1	0.924485	0.835841	24.2856	29.0552	35	36.4005	36.4005	39.8999	12238.8	26.8611	0.658374	3900.96	0.318736	12286	-80	152	148796790	4.00633	117	8.24332	381	76.0879	33.3461	38	1407	49.0087	110.05	-1.10475	148796790	0.0783839	10999.1	6926.57	29.2555	27.7451	0.0244771	3.98047	3.4806	11.7946	0.319974	0.227298	0.992072	0.93844	-0.0184585	0.350683	0.236277	0.00719243	7.71644	0.419016	0.0163597
1	0.794438	0.613015	19.9394	32.5268	36.8782	41.0366	35.0571	41.0366	10639.9	25.8405	0.581403	4023.75	0.378177	10678	-43	94	55451333	3.20527	62	10.2406	237	45.3219	29.2232	39	851	26.6545	72.0628	-1.87281	55451333	0.143759	4339.05	1339.82	12.696	8.72858	0.183566	2.12222	2.69142	4.19631	0.45586	0.384911	0.993172	0.945449	-0.0217755	0.330206	0.379169	0.02568	6.06751	0.261998	0.0583037
1	0.954957	0.652976	16.2003	24.8099	26.4197	29.2062	26.3059	33.2566	5794.5	23.6924	0.599223	2603.59	0.449321	5810	-52	90	26469092	3.25995	68	6.59902	235	46.3133	22.1625	30	611	29.1203	67.4965	-1.29543	26469092	0.133	4064.61	1105.53	12.5735	8.84686	0.171339	2.22339	2.72837	3.87292	0.437672	0.36114	0.987641	0.925331	-0.0232268	0.344693	0.358797	0.0213314	6.20745	0.287	0.0469728
1	0.949087	0.840808	19.4064	23.0806	27.7308	30.2655	30	31.1448	6425.08	21.9055	0.661782	2525.55	0.393076	6460	-43	81	27044368	3.11373	58	8.88457	229	42.4325	20.331	29	648	25.1693	64.7027	-1.75623	27044368	0.152528	3773.09	1040.68	10.3897	7.86775	0.135501	2.02668	2.63412	3.73231	0.465656	0.396434	0.989813	0.933907	-0.0243072	0.345276	0.384697	0.0291061	5.85329	0.303788	0.069287
1	0.502479	0.427429	10.4417	24.4291	25.807	19.4165	21.3776	27.0924	1589.71	12.2751	0.511663	1287.39	0.80983	1609	-108.2	54	9364199	3.30668	68	8.65584	151	52.7527	-13.9385	4	680	30.2589	76.2882	-1.89656	9364199	0.138415	5625.61	2219.04	16.5823	9.64988	0.259716	2.10456	2.71511	5.20745	0.479238	0.415641	0.989323	0.93675	-0.0602345	0.552457	0.386215	0.0289984	6.00098	0.439379	0.0820573
1	0.700211	0.524213	14.9374	28.495	35.3836	26.9258	29.9666	36.1248	5090	19.9525	0.589945	2425.59	0.476541	5128	-37	79	26050095	2.98671	50	14.2254	183	42.4763	23.0981	37	811	22.0027	71.2739	-2.72394	26050095	0.176973	4546.45	2109.86	11.719	7.7529	0.198132	1.79289	2.4882	4.52611	0.511387	0.45554	0.993727	0.9528	-0.0334218	0.394554	0.427365	0.0433542	5.43327	0.379172	0.0970306
1	0.873286	0.742529	20.5804	27.7167	33.121	33.1059	30.4138	36.4143	9115	24.2046	0.712733	2960.7	0.324817	9152	-28	80	35978333	2.91739	50	12.8577	183	37.4175	26.8227	36	660	21.3738	62.6993	-2.30016	35978333	0.177276	3211.74	910.067	8.62028	6.01254	0.174046	1.72299	2.43753	3.02543	0.503577	0.443933	0.992728	0.944924	-0.0241673	0.32624	0.422422	0.0396426	5.43651	0.284256	0.0901976
1	0.806128	0.537563	9.15855	17.0372	16.1245	16.6433	20.8087	23.0217	1220.12	13.7342	0.645474	855.476	0.701138	1242	-127	75	10672604	3.61668	83	6.69715	168	65.6506	-9.09823	12.5	655	38.2343	92.6989	-1.66422	10672604	0.11003	8510.3	4374.53	23.6273	15.6	0.197135	2.77209	3.03992	7.87636	0.411689	0.334856	0.980833	0.913874	-0.0607255	0.572699	0.336902	0.0186156	6.56618	0.44098	0.0461835
1	0.787904	0.759563	22.0745	29.0622	31.5753	33.0151	31.7805	35.7491	8911.71	22.8982	0.578335	3594.28	0.403321	8930	-58	72	38487103	3.07	55	11.0203	196	42.8867	13.5676	26	695	24.0615	65.6496	-2.19999	38487103	0.162224	4125.79	1495.65	11.712	7.51078	0.214537	1.87331	2.54989	3.98593	0.492179	0.431319	0.99106	0.940958	-0.0260917	0.356383	0.415842	0.0349953	5.70095	0.287138	0.0807096
1	0.775193	0.673346	23.9084	35.5069	38.1182	34.7851	43.382	43.6692	15995.8	27.5247	0.76308	4023.33	0.251523	16040	-19	73	52912369	2.735	44	20.9589	193	32.5898	25.6297	32	842	18.5965	57.435	-2.93837	52912369	0.20066	2641.89	1095.13	7.22532	4.96518	0.178156	1.53672	2.29881	2.59025	0.529709	0.476617	0.995872	0.958527	-0.0229049	0.301253	0.443707	0.0485264	5.12782	0.376468	0.107035
1	0.854354	0.401642	15.5661	38.7561	39.8497	46.3249	56.8595	59.1439	9782.92	33.1114	0.492165	4494.54	0.459427	9827	-50	69	43138737	3.09315	56	16.4842	256	41.9533	7.67813	15	990	23.7546	66.2557	-2.56848	43138737	0.158948	4330.86	2276.3	12.6652	7.2956	0.26486	1.71554	2.43338	4.33886	0.520258	0.466278	0.995896	0.961817	-0.0490708	0.483888	0.434143	0.0344567	5.69165	0.39617	0.0850759
1	0.465375	0.444976	23.0236	51.7413	60.959	47.5395	35.4683	61.8789	15629.2	24.0791	0.578978	5221.31	0.334074	15697	-40.4	66	52676505	2.81838	44	14.3298	213	35.8996	17.3603	27	805	19.4897	57.9295	-2.49201	52676505	0.196251	3054.45	977.267	8.94425	4.76056	0.301177	1.41312	2.216	2.75256	0.559758	0.515538	0.995838	0.960902	-0.0458671	0.445209	0.462134	0.0535501	5.12857	0.397542	0.1227
1	0.878461	0.621545	14.798	23.8084	27.6586	28.2843	28.4253	31.8434	3719.42	20.9147	0.484775	2394.75	0.643852	3753	-78	90	22238032	3.47985	78	7.35596	319	54.5002	11.5161	22	803	33.6406	76.9766	-1.45054	22238032	0.114995	5792.78	2156.99	17.4532	12.968	0.146665	2.62179	2.96354	6.0827	0.411264	0.331075	0.988783	0.930393	-0.0270728	0.405281	0.329807	0.0164206	6.61861	0.309686	0.0365668
1	0.757495	0.658704	26.1779	39.7415	40.8167	38.0132	45.6508	47.9375	21656.8	30.1039	0.6552	5734.63	0.264797	21706	-30	81	72740909	2.94037	54	9.52793	261	36.4512	27.0255	33	736	22.6961	57.8895	-1.51941	72740909	0.167031	2620.81	500.64	8.09458	5.62009	0.179183	1.74445	2.43539	2.56874	0.491199	0.427383	0.993963	0.947276	-0.0188476	0.305853	0.414516	0.0335914	5.5994	0.304192	0.0761887
1	0.937106	0.576766	16.1952	28.0793	32.0156	33.2415	36.4005	38.6523	7750.42	26.3132	0.611587	3096.77	0.399562	7791	-13	94	36462334	2.96409	54	18.5939	256	37.3898	39.2399	44	933	22.8626	68.411	-2.36811	36462334	0.165914	3140.29	733.199	7.80962	7.04073	0.0521431	1.86416	2.51223	3.56174	0.480648	0.414879	0.995577	0.956191	-0.0150072	0.281792	0.407621	0.0328768	5.60193	0.244807	0.0636571
1	0.654277	0.504638	10.9676	21.7336	26	21.5407	22.0227	27.0924	2057.92	14.2198	0.643705	1215.48	0.590638	2084	-58	105.7	13394525	3.48166	79.25	8.967	275	54.0023	25.5955	35.5	828	33.3318	80.1705	-1.52435	13394525	0.115136	5772.19	1916.17	15.426	13.7293	0.057299	2.69143	2.97264	6.44109	0.402095	0.320021	0.989488	0.932355	-0.0373768	0.462108	0.326707	0.0168584	6.53752	0.309054	0.0407564
1	0.884368	0.706106	17.6338	24.9733	29.4279	29.8329	29.2746	33.5559	5677.25	22.0856	0.467855	3289.51	0.57942	5722	-23	102	37751599	3.17226	54	12.1939	320	44.9901	38.5944	48	846	23.437	81.2258	-2.23391	37751599	0.156994	5108.1	1862.75	12.0156	10.7339	0.0542971	2.10853	2.69876	6.28413	0.480172	0.417552	0.99192	0.946837	-0.0253746	0.368772	0.399498	0.0347782	5.79501	0.313518	0.0745942
1	0.779723	0.727926	12.1939	16.7515	18.3576	16.5529	21.9545	22.1585	1780	13.0615	0.751861	944.698	0.530729	1798	-52.3	84	9031925	3.2185	57	8.32175	270	45.5094	22.4666	33	661	25.1778	70.8754	-1.44958	9031925	0.15137	4518.57	1260.61	12.1672	8.83365	0.15413	1.95829	2.62867	4.98926	0.498058	0.439058	0.988917	0.937132	-0.0563907	0.530543	0.403154	0.0352411	5.81883	0.392011	0.0946179
1	0.94121	0.786958	17.2539	21.9249	25.4951	27.2029	26.9258	29.0861	5365.71	20.6359	0.699696	2118.33	0.394789	5402	-17	85	23741197	2.83601	47	21.051	184	35.8401	34.6251	44	750	20.1449	66.294	-3.05611	23741197	0.187566	3195.99	1038.21	7.8437	6.26695	0.111382	1.6752	2.39734	3.45717	0.513583	0.457178	0.993924	0.95137	-0.0207462	0.320549	0.435387	0.0442162	5.26372	0.301764	0.0889989
1	0.449817	0.390527	12.9766	33.2283	29.1204	31.3847	21.6333	32.7567	2747.12	14.9467	0.565477	1677.47	0.610627	2779	-71	65	11226476	3.00846	53	7.58212	180	44.1924	10.5153	27	545	24.8788	63.5591	-1.84331	11226476	0.176083	3929.18	1034.04	11.13	7.0569	0.219274	1.71585	2.48652	4.09902	0.536707	0.48719	0.987825	0.935959	-0.0468533	0.465717	0.421358	0.0508196	5.39094	0.338964	0.14208
1	0.754088	0.705901	10.357	14.6721	15	17.1172	17.72	17.7482	1076.33	11.0641	0.721243	704.207	0.654265	1091	-105	72	7220637	3.20901	65.5	8.40655	131	57.3191	5.033	32	607	31.4538	81.3533	-2.07639	7220637	0.166236	6593.03	2725.57	17.0051	12.6775	0.145755	2.1931	2.80528	7.82445	0.52108	0.466978	0.98346	0.929875	-0.0792721	0.601962	0.351298	0.0577761	5.60683	0.444987	0.194031
1	0.691647	0.519274	19.0437	36.6737	46.2709	33.3017	43.9659	49.6387	11017	25.3653	0.599983	3990.74	0.362236	11064	-41	97	65348640	3.33524	66	20.9414	292	47.6042	24.1898	26	1324	28.2115	76.8532	-2.12558	65348640	0.132641	5321.27	2277.09	13.1738	11.6321	0.0606617	2.34844	2.80923	6.09017	0.436232	0.360969	0.996194	0.959949	-0.0208479	0.338216	0.360273	0.0217051	6.28788	0.347632	0.0479934
1	0.931135	0.803268	19.1306	23.8159	29.7321	27.2029	31.0483	36.6606	6692.46	22.1758	0.647369	2652.91	0.396403	6718	-12	93	39424968	2.92644	47	17.2083	228	39.8788	39.5445	51	796	20.2623	76.6065	-2.99433	39424968	0.184303	4304.79	1883.7	10.5654	8.38223	0.114195	1.84906	2.52437	4.96116	0.504347	0.446721	0.992913	0.950203	-0.0201861	0.321205	0.422822	0.0431625	5.4109	0.283744	0.0970709
1	0.797849	0.651393	9.58219	14.7103	13.6015	16.4924	17.72	17.72	988.708	11.7366	0.697966	687.642	0.695495	1011	-55	86	5738057	2.99809	39	11.1266	174	44.3826	22.6558	35	604	20.2685	75.3367	-2.41411	5738057	0.196614	5162.34	1672.69	11.4553	9.74829	0.0775651	1.78206	2.54156	6.56245	0.569492	0.524377	0.986565	0.940341	-0.0873884	0.602313	0.376759	0.0809754	5.0619	0.448748	0.237763
1	0.730663	0.569772	13.3281	23.392	23.7697	29.1548	29.4279	31.0644	2685.67	17.0916	0.550942	1695.95	0.631481	2729	-73	129	29623465	3.86321	96	8.78403	340	69.309	20.3272	25	1030	40.5277	104.188	-1.41832	29623465	0.0918107	10441.9	5733.43	25.2237	23.6812	0.0273781	3.38623	3.28637	12.1606	0.366649	0.28084	0.987729	0.930089	-0.0481623	0.54006	0.287626	0.0118208	7.14456	0.351408	0.0280039
1	0.796111	0.759206	15.4706	20.3774	20.6155	26.2488	23.0868	26.4197	3494.54	16.2227	0.75709	1470.95	0.420927	3522	-39.9	61	14232193	2.32539	24	14.0284	109	35.9473	24.0781	42	536	13.3222	63.5684	-3.04664	14232193	0.315143	3461.19	1174.89	8.36902	5.22743	0.224625	1.15611	2.02889	3.886	0.677103	0.653487	0.991264	0.95727	-0.0632172	0.46398	0.384097	0.161868	3.8725	0.379794	0.329107
1	0.927658	0.771839	19.9973	25.9087	32.1403	29.5466	33.1361	34.7707	8468.71	24.0344	0.758936	2647.42	0.312613	8502	-11	74	33686671	2.59127	37	18.2174	197	32.275	31.4132	41	632	15.7506	62.9461	-3.18888	33686671	0.236561	2975.42	1102.38	7.67683	4.87976	0.21923	1.29692	2.12653	3.1894	0.598547	0.563979	0.993441	0.95587	-0.044343	0.422677	0.464762	0.0760294	4.67995	0.344783	0.161916
1	0.69057	0.622462	14.8935	23.9267	24.2074	28.2312	26.4008	29.1719	3449.79	16.523	0.567213	1946.56	0.564253	3486	-59	89	21414121	3.25332	60	12.2878	261	48.9519	24.3227	39	933	26.4958	78.3766	-2.29175	21414121	0.145647	5551.3	2180.89	13.9745	11.0498	0.116763	2.20822	2.75738	6.16894	0.464462	0.398011	0.99283	0.948213	-0.0303958	0.408237	0.387589	0.0299701	5.95916	0.300765	0.0688882
1	0.685456	0.408214	9.58686	23.4849	25.02	24.1661	26.1725	29.9833	2232	16.0978	0.627754	1315.7	0.589472	2255	-71.6	67.6	12282279	2.78832	40	12.9501	144	46.8766	18.7268	42	685	21.5069	73.8017	-2.74759	12282279	0.227878	5095.99	2660.15	13.4901	7.63731	0.273193	1.50164	2.3249	5.37389	0.616432	0.583073	0.991238	0.953954	-0.0786163	0.558069	0.397106	0.0964874	4.68685	0.480695	0.203981
1	0.882934	0.722676	25.1886	34.8546	40.7922	38.3275	43.2782	47.3603	18107.7	30.7743	0.594669	5607.7	0.309686	18212	-12	91	106414985	2.93802	48	26.2355	273	39.1285	37.3874	47	1139	20.2629	76.4403	-3.54365	106414985	0.182956	4445.31	2618.44	10.8025	8.18136	0.137014	1.78959	2.47714	4.97577	0.509682	0.452963	0.996368	0.964342	-0.0208891	0.32662	0.428443	0.0424235	5.44483	0.344282	0.0836128
1	0.84826	0.692324	13.3671	19.3076	22.0907	22.0907	25.0799	25.865	2595.17	16.3779	0.614349	1486.55	0.572814	2624	-82.7	86	16561464	3.39346	75	11.07	179	54.6827	11.1982	27	885	32.4698	79.4452	-2.08974	16561464	0.124785	6186.13	2355.3	16.1947	12.6678	0.120582	2.51142	2.9094	6.3554	0.424538	0.347694	0.991288	0.939812	-0.028927	0.409455	0.346996	0.020887	6.32249	0.290255	0.046551
1	0.857726	0.458039	12.0613	26.3325	35.0571	28.2312	35	36.4692	3481.25	22.5861	0.407522	2725.77	0.782987	3537	-85	108	34625789	3.57671	75	10.4332	250	63.6754	25.1589	46	907	34.0451	98.9424	-2.2029	34625789	0.11901	9156.62	5835.25	23.6674	18.136	0.12766	2.77507	3.05165	10.4227	0.426716	0.353831	0.988615	0.936875	-0.0386801	0.472428	0.346716	0.021852	6.52434	0.292837	0.0544174
1	0.859966	0.727254	12.4357	17.0995	20.3961	20.6155	20.3961	22.1133	1924.29	14.705	0.622546	1201.78	0.624534	1953	-80	101.8	14040412	3.52999	77	7.81567	207	57.5462	17.0138	30	725	33.0198	84.7889	-1.67792	14040412	0.114773	6899.68	2583.07	18.2082	15.8969	0.0660489	2.85705	3.07226	7.70336	0.39799	0.31647	0.983858	0.918766	-0.0404739	0.482539	0.317375	0.0168499	6.60336	0.347278	0.0398009
1	0.810102	0.700901	18.1912	25.954	28.6007	26.1725	33.8378	35.0286	6704.04	21.0254	0.674152	2550.45	0.380435	6740	-68.1	69	36807038	2.80934	41	10.9983	175	46.6116	18.9157	41	717	21.2549	73.8985	-2.57594	36807038	0.220041	5103.18	2363.09	13.5264	6.98054	0.301437	1.50046	2.30727	4.71473	0.592678	0.556761	0.992875	0.956185	-0.0619141	0.493313	0.434034	0.0806071	4.85815	0.429232	0.1579
1	0.89489	0.792155	18.8747	23.8271	32.6497	29.4279	30.4631	32.7872	6175.29	21.3226	0.723611	2249.49	0.364273	6221	-25	97	36016947	3.10147	57	12.6624	196	43.643	36.2702	48	743	24.289	76.0893	-2.39859	36016947	0.157208	4474.05	1454.53	11.0972	8.60873	0.126368	2.03154	2.63187	4.47625	0.468191	0.400314	0.991103	0.940121	-0.0178387	0.312616	0.394049	0.0307671	5.78453	0.270269	0.0663012
1	0.503577	0.402731	9.36368	23.2505	16.4924	24.0832	30.8707	34.6699	1157.67	11.7084	0.508915	1047.68	0.904991	1188	-116	45.3	5671584	3.21903	84	4.32112	94	51.8611	-21.1582	-3	421	35.4088	69.0946	-1.17978	5671584	0.132674	4326.39	864.137	14.59	7.89622	0.297965	1.91649	2.62328	4.19738	0.508046	0.45073	0.978309	0.912149	-0.0747016	0.59373	0.390924	0.0320513	5.7911	0.406622	0.0912601
1	0.800851	0.569608	15.5881	27.3663	26	33.2415	30	33.9706	5851.67	21.9163	0.639505	2455.61	0.419643	5887	-37	69	23480008	2.5738	35	14.1058	166	36.2113	27.0814	43	611	16.9269	63.1542	-2.86155	23480008	0.248128	3255.05	981.026	8.42615	5.06758	0.244365	1.29418	2.13691	3.38376	0.612217	0.580872	0.992628	0.954666	-0.0503816	0.4382	0.454624	0.0949118	4.48667	0.357566	0.165665
1	0.792698	0.760194	30.9327	40.6905	42.9418	49.2544	51.6236	51.6236	25417.5	32.2553	0.623797	6701.88	0.263671	25501	-33	44	56635391	2.28927	28	16.5009	93	27.7397	9.84326	21	543	12.7298	47.1265	-3.12001	56635391	0.292357	2124.02	566.957	6.11268	2.77246	0.372267	0.858035	1.74173	2.03087	0.711996	0.694839	0.994752	0.965585	-0.112969	0.598997	0.399264	0.134151	3.9033	0.459457	0.232029
1	0.637668	0.524247	16.1726	30.8491	26.4764	44.3847	37.6563	44.3847	6069.79	19.6715	0.636028	2530.02	0.416821	6112	-11	57	13233632	2.27306	27	16.2725	117	24.5359	23.3622	30	461	12.0715	46.5316	-2.86697	13233632	0.294213	1619.39	306.456	4.65571	2.37391	0.321883	0.838707	1.72576	1.66537	0.705012	0.687227	0.993989	0.961127	-0.106256	0.58643	0.413995	0.132897	3.92382	0.469799	0.292072
1	0.489287	0.328446	14.9772	45.6003	33.541	43.6005	38.9487	61.8466	8138.75	22.3116	0.532771	3672.67	0.451257	8174	-40	128	66738721	3.54786	82	12.0003	326	55.3252	44.7337	50.5	1111	34.6784	90.359	-1.54553	66738721	0.109992	6163.66	2354.25	19.0908	11.1398	0.262783	2.37479	2.82155	5.49141	0.429201	0.351968	0.994961	0.952905	-0.036273	0.464226	0.354039	0.0155573	6.6914	0.377179	0.0361701
1	0.884162	0.677289	12.2824	18.1346	23.3452	22.3607	24.1661	24.8596	2039.79	16.0339	0.650036	1196.57	0.586612	2061	-84	136	21332582	3.89414	110	6.37723	337	71.984	29.1101	39	847	46.467	101.738	-1.04219	21332582	0.0839135	9503.2	3652.32	25.5212	24.7818	0.0146238	3.71005	3.39276	10.8709	0.33901	0.248537	0.981484	0.91006	-0.0463169	0.53635	0.251331	0.00884085	7.38897	0.327965	0.0205382
1	0.781795	0.64662	21.2601	32.8788	39.5601	35.3836	37.4833	39.7618	11565	25.7044	0.611464	4044.62	0.349729	11638	-18	91	72096191	3.03937	53	25.0022	234	42.1995	30.3507	39	1064	22.2869	78.7077	-3.57647	72096191	0.167799	5273.73	3272.85	11.7282	10.4433	0.0570283	2.02426	2.60977	6.33335	0.4804	0.416603	0.995039	0.958397	-0.0199088	0.318809	0.40769	0.0351694	5.64082	0.267126	0.0729532
1	0.852462	0.761696	11.9434	15.68	19.2354	18.1108	19.4165	19.5192	1737	13.3666	0.815381	857.018	0.49339	1754	-61.7	46	4738229	2.63691	38	11.3932	112	34.2367	1.37571	13	524	17.9797	51.9748	-2.38683	4738229	0.225187	2699.49	621.516	7.26356	4.36291	0.246523	1.36361	2.1909	2.4928	0.571952	0.530539	0.99162	0.945379	-0.0456526	0.428127	0.460382	0.0722307	4.68371	0.375581	0.151869
1	0.690323	0.578386	21.5178	37.2031	41.0488	44.5982	39.2046	47.7598	12619.9	25.6822	0.492381	5323.78	0.421856	12682	-66	127	116216366	3.77019	95	9.9826	486	64.4624	29.5535	36	1460	40.2496	95.7282	-1.32001	116216366	0.0946299	8290.47	3489.3	21.6708	20.2185	0.0350989	3.29426	3.24386	9.31924	0.360266	0.271356	0.994403	0.949195	-0.0161321	0.323861	0.277155	0.0108617	7.20517	0.233431	0.0232975
1	0.914403	0.814279	25.2611	31.0227	38.6005	38.2753	38.6264	40.9512	14626.3	28.3672	0.587253	4925.1	0.336729	14769	-86	136	144429063	3.91889	112	6.86065	451	71.3866	23.7639	27	1224	47.177	98.8899	-0.814029	144429063	0.0819403	9214.48	3581.76	24.9781	25.8666	-0.0177651	3.88296	3.44598	10.7128	0.322748	0.229622	0.990107	0.931106	-0.0137989	0.306493	0.236525	0.00758217	7.61386	0.236062	0.0165504
1	0.968141	0.822439	35.3809	43.0195	49.679	55.0818	53.3385	58.112	44068.5	41.6489	0.731241	8251.04	0.187232	44149	-66	127	354061852	3.72527	98	9.17714	411	62.4677	28.6228	31	1331	41.4209	89.5528	-1.01776	354061852	0.0935372	7200.44	2583.89	19.716	20.3026	-0.0146299	3.42994	3.2771	8.48382	0.345074	0.253402	0.993273	0.942524	-0.00864623	0.223626	0.260932	0.00954979	7.28186	0.265111	0.0199247
1	0.718405	0.442869	7.24398	16.3569	13.9284	18.6815	18.7883	18.9737	826.792	11.7509	0.661795	643.712	0.778566	845	-107.6	104.2	6434736	3.81038	106	3.65308	238	67.1571	-3.87929	0	557	44.5946	87.2644	-0.369352	6434736	0.0863345	7600.02	1777.44	22.5367	20.4275	0.0475284	3.51914	3.27968	7.98339	0.337084	0.244643	0.965656	0.876331	-0.0636259	0.611601	0.255909	0.00926482	7.21101	0.283769	0.0241111
1	0.774805	0.651947	17.1642	26.3277	27.2947	28.6531	28.6356	31.4484	5928.46	20.3988	0.71551	2213.92	0.37344	5961	-123	161	85382794	4.23899	143	5.18791	404	89.6329	20.7556	25	1211	60.0822	119.681	-0.54765	85382794	0.064711	13892.8	7276.25	40.0074	40.8183	-0.00959368	4.96159	3.76701	16.0952	0.277175	0.182987	0.984582	0.914231	-0.0227401	0.413096	0.191461	0.00460609	8.27614	0.307089	0.0107286
1	0.667641	0.605131	10.4886	17.3328	21.0238	16.1245	17.72	21.8632	1351.25	11.5721	0.725217	815.03	0.603167	1372	-148	158.9	21810122	4.35137	158	3.6912	437	97.0605	11.2522	14.5	917	65.0852	126.082	-0.256395	21810122	0.0593365	15770	7778.68	45.9932	47.1974	-0.0122446	5.36939	3.85981	18.238	0.264353	0.1706	0.970402	0.884035	-0.0668028	0.659574	0.176693	0.00438702	8.28969	0.294957	0.0124312
1	0.603345	0.452612	11.507	25.4235	24.6982	28.178	20.3961	29.1376	1950.83	15.3391	0.507793	1486.89	0.76218	1990	-127	132.1	25335841	4.10619	121.75	6.48547	383	82.2213	7.41357	17	1194	51.9717	112.834	-0.997481	25335841	0.0735648	12676.6	6941.17	34.7649	32.8768	0.0277176	4.29471	3.58719	14.3771	0.309321	0.21615	0.987144	0.92362	-0.0503122	0.573319	0.220841	0.00685454	7.7643	0.297075	0.0183455
1	0.747085	0.670552	17.6581	26.3337	25.5539	32.8024	26.4008	36.9594	5856.54	19.6735	0.607711	2585.52	0.441476	5900	-90	142	61947715	3.96465	116	6.49896	363	74.1779	24.9612	30	1132	48.7409	102.468	-0.878494	61947715	0.0790436	9876.55	4020.52	28.0831	26.8502	0.0232103	3.98461	3.47368	10.9076	0.316756	0.223194	0.98794	0.923999	-0.0201255	0.375759	0.230766	0.0070404	7.69032	0.227924	0.0162129
1	0.795253	0.750931	26.7376	35.6059	42.9535	40.1622	40.3113	44.6542	17181.9	28.3157	0.614978	5236.07	0.304743	17270	-47	64	52189282	2.79634	46	10.175	175	35.9184	15.7899	27	646	20.2336	54.9724	-2.09845	52189282	0.194498	2772.64	713.512	8.96649	4.27134	0.352296	1.40092	2.21011	2.30022	0.555773	0.510058	0.994404	0.953105	-0.0467058	0.454217	0.460291	0.0522715	5.12756	0.424607	0.12045
1	0.937107	0.86342	15.8396	18.3451	20.8806	22.1359	22.8254	24.454	3384.08	17.1913	0.762054	1430.41	0.422686	3408	-26	76	19191752	2.84675	41	16.0989	171	40.9383	24.4748	38	673	17.8348	75.0425	-3.11311	19191752	0.206452	5032.37	2819.73	11.7809	8.86608	0.137697	1.74845	2.44758	5.80483	0.537019	0.48964	0.990084	0.946182	-0.0406847	0.43201	0.444404	0.0599844	5.06699	0.400372	0.13841
1	0.649328	0.550764	14.2947	25.9543	34.7131	22.1359	24.1661	34.9857	3632.46	16.8528	0.620518	1841.61	0.506986	3677	-49	124	29607704	3.55344	81	10.3941	274	56.4956	40.4319	50	979	34.7322	89.7337	-1.63947	29607704	0.109841	6417.4	2207.66	16.5277	14.7462	0.0551704	2.77781	3.01881	7.01368	0.395193	0.311439	0.991319	0.938245	-0.0266461	0.402885	0.317122	0.0155941	6.67971	0.313	0.0334497
1	0.916267	0.611074	14.4427	23.6349	25.632	28.6007	29.4279	32.1559	4805.75	21.6559	0.607463	2267.11	0.471749	4844	-65	118	43218278	3.70011	86	10.9479	368	61.9348	24.4277	31	1027	37.0132	94.4565	-1.62459	43218278	0.102267	8325.31	4002.69	20.0835	19.0326	0.0246351	3.07938	3.15406	9.50629	0.378437	0.292554	0.990053	0.93545	-0.0313451	0.439923	0.298225	0.0134113	6.94585	0.353309	0.0307419
1	0.76702	0.511302	8.65369	16.9248	22.0227	17.0294	25	26.1343	925.792	12.9817	0.557574	823.867	0.889906	957	-138	159	13303788	4.22618	144	4.81773	507	89.9186	5.45873	2	1206	60.5292	117.905	-0.13674	13303788	0.063957	13871.8	5820.6	38.6889	38.5636	0.00179458	4.87977	3.71198	14.6364	0.2793	0.185375	0.984737	0.913757	-0.0788051	0.691648	0.192517	0.00531183	7.9527	0.326018	0.0154786
1	0.839324	0.46004	9.49935	20.649	21.8403	23.1948	25.318	25.318	1928.92	17.3312	0.574634	1304.07	0.676065	1947	-86	76	12454225	3.20933	60	10.0952	172	53.5191	11.6934	34	687	28.5553	79.9789	-2.29208	12454225	0.155029	6259.89	3306.49	16.8652	11.4222	0.190103	2.13174	2.7174	6.87018	0.491575	0.434137	0.986988	0.935124	-0.0510884	0.50721	0.407943	0.0383467	5.74303	0.440341	0.0937945
0	0.769922	0.466813	16.3733	35.0746	39.6232	38.0789	43.0813	46.4973	8853.38	27.0047	0.486444	4254.59	0.480561	8912	-113	96	71839486	3.76361	97.25	5.44469	340	66.2756	0.999776	13	911	41.748	89.783	-1.09963	71839486	0.0939608	8059.98	3147.31	23.7045	15.5312	0.194196	2.95056	3.0939	6.73732	0.381653	0.29619	0.989189	0.929777	-0.0290151	0.395275	0.301463	0.0119531	7.0796	0.329991	0.0275282
0	0.757402	0.442141	8.51847	19.2664	18.2483	21.9545	19.4165	22.9129	1378.96	14.5924	0.611547	979.689	0.710456	1400	-124	91.1	12628715	3.7954	99	5.85086	203	68.7365	-8.32214	4	696	42.7659	94.9764	-1.28022	12628715	0.091451	8951.25	4237.26	26.76	20.9952	0.112689	3.42191	3.28069	9.22899	0.351986	0.262143	0.97746	0.901445	-0.0536919	0.568115	0.267735	0.0103293	7.15933	0.340174	0.0246578
0	0.546222	0.293026	16.2956	55.6113	53.8516	58.0086	41.7732	68.1909	16851.6	30.3761	0.568952	5586.88	0.331534	16920	-47	39	51134562	2.40813	30	17.138	105	32.1518	0.70792	14	596	13.8653	54.974	-3.30329	51134562	0.278396	3021.64	1297.32	8.30174	3.85204	0.357577	1.03772	1.89229	2.76494	0.667383	0.646042	0.994404	0.963375	-0.0796725	0.52289	0.444183	0.1149	4.15165	0.431704	0.245639
0	0.709663	0.414107	8.153	19.6881	20.6155	19.105	23.0217	26.1916	1254.17	13.972	0.581957	966.414	0.770563	1279	-115.2	23	6699488	2.99252	62	6.84238	71	46.6202	-33.4965	-13	414	27.8003	72.3745	-1.83873	6699488	0.168996	4116.05	1076.35	12.4491	5.8694	0.352535	1.53948	2.36437	3.47353	0.567047	0.523445	0.982126	0.924826	-0.087222	0.596142	0.422972	0.0550394	5.16814	0.454638	0.151022
0	0.956506	0.854508	24.4175	28.5749	32.9848	31.8904	33.8378	34.7707	13679.1	27.332	0.843011	3281.12	0.239864	13717	-39	88	65673377	3.16338	61	13.112	209	43.5973	24.0069	32	839	26.0025	69.1935	-2.16432	65673377	0.146524	4211.4	1568.35	11.4012	8.4465	0.146125	2.10525	2.66908	3.9845	0.454029	0.38189	0.993396	0.94575	-0.0198642	0.308474	0.377059	0.0256995	5.99573	0.315552	0.0560789
0	0.621683	0.397547	14.2353	35.8078	32.3883	28.6356	42.72	47.592	6065.08	22.2611	0.632069	2544.55	0.419541	6100	-64	53	27655787	2.91302	47	16.0797	159	41.7234	-0.0244262	15	810	20.7673	67.333	-2.95514	27655787	0.188789	4533.73	2294.25	11.9353	6.63893	0.275354	1.56485	2.33363	4.17962	0.554115	0.509826	0.994645	0.958698	-0.0477328	0.453584	0.452075	0.0518495	5.20732	0.421307	0.111131
0	0.654154	0.435487	12.1396	27.8758	26.1725	35.805	21.9545	37.027	3700.67	18.2351	0.648258	1784.8	0.482291	3733	-93	66	21681743	3.3319	70	9.9175	185	52.3833	-4.01098	12	706	30.6448	76.2111	-2.06787	21681743	0.132334	5792.04	2561.47	16.4383	9.92557	0.244808	2.17584	2.72812	5.16516	0.457588	0.387776	0.989168	0.934476	-0.0386216	0.4506	0.379343	0.0242826	6.13726	0.406624	0.0529064
0	0.504379	0.363609	18.2773	50.2663	52.811	50.5668	33.2866	54.3415	12886.8	25.3533	0.524162	5071.25	0.393523	12939	-48	78	56239863	3.12485	58	12.8747	232	42.9573	15.5393	24	877	25.3257	65.9283	-2.22076	56239863	0.151195	4105.07	1508.41	11.4536	8.77203	0.130316	2.09205	2.66719	4.35616	0.459758	0.389695	0.993551	0.947633	-0.020327	0.313694	0.384291	0.0276782	5.92709	0.253112	0.0585474
0	0.740875	0.434723	17.0979	39.3305	38.2753	49.0918	40.4475	50.2494	12024.9	29.139	0.497613	5100.89	0.424195	12063	-92	117	96248992	3.8264	106	5.57214	419	66.909	13.3312	18	1184	44.688	89.3245	-0.586736	96248992	0.0867191	7801.14	2747.93	24.4185	19.3391	0.115151	3.34787	3.24377	7.98287	0.35223	0.262316	0.991894	0.937481	-0.0206283	0.337751	0.270932	0.00883561	7.40848	0.289875	0.0204854
0	0.681582	0.544974	23.2513	42.665	49.6488	46.5725	38.0789	53.4977	16593.6	29.0797	0.615531	5111.26	0.308026	16646	-44	89	74019816	3.18493	62	8.49752	210	43.8308	24.9608	33	661	26.9349	66.6836	-1.53901	74019816	0.14235	3823.66	1085.47	11.5534	8.04257	0.177189	2.10152	2.65882	3.58894	0.450514	0.37731	0.990238	0.933576	-0.0205582	0.307764	0.375693	0.0244386	6.0697	0.272868	0.0525937
0	0.431444	0.346064	24.5442	70.9237	72.4707	61.5549	40.3113	75.4255	28536.2	30.5996	0.477948	9448.6	0.33111	28640	-28	76	102817219	2.91982	51	21.2929	237	36.2201	22.528	28	1082	21.3379	59.9165	-2.62977	102817219	0.175239	3082.47	1265.33	8.88479	6.04443	0.187616	1.68206	2.40004	3.18168	0.510423	0.452555	0.996987	0.964512	-0.0258411	0.317327	0.428634	0.0375962	5.50539	0.320837	0.0784701
0	0.9108	0.598132	12.5293	20.9474	24.6982	25.0599	22.561	28.2843	3072.25	19.0789	0.655074	1560.14	0.507818	3095	-66.6	58	17681434	3.14606	52	14.4582	583	45.6835	-6.01292	6	1133	22.6058	75.5837	-2.32169	17681434	0.162988	5676.75	3052.83	14.5241	9.77158	0.187381	1.93604	2.58991	6.00611	0.506289	0.449787	0.995624	0.961792	-0.0499923	0.491587	0.414349	0.0383339	5.69042	0.4068	0.100505
0	0.610842	0.547841	12.1567	22.1902	26.9258	18.0278	26.4764	27.5862	1912.25	13.5547	0.475961	1565.34	0.818586	1941	-134	66	13951177	3.64063	87	5.15981	205	60.8311	-20.9722	-7	655	37.9469	84.7799	-1.03761	13951177	0.103352	6747.79	2390.48	22.4131	12.3055	0.285954	2.52921	2.92365	5.8616	0.425437	0.349856	0.984394	0.91987	-0.0622877	0.581185	0.34585	0.015994	6.74227	0.361379	0.0443007
0	0.687628	0.410016	9.86523	24.0606	27.2947	21.095	27.2947	28.178	2384.67	16.5447	0.646963	1334.21	0.559494	2411	-60	80	9372539	3.22842	66	5.23031	203	45.0885	15.2381	23	554	28.8125	62.3491	-0.976383	9372539	0.135056	3655.21	676.163	11.4493	8.07246	0.171429	2.14336	2.68045	3.4494	0.445053	0.370467	0.986717	0.922324	-0.0309505	0.403783	0.368205	0.0229983	6.11408	0.296595	0.055371
0	0.689467	0.601372	31.6609	52.6478	65.7951	61.131	48.2701	67.5944	40025.8	36.2989	0.54165	10447	0.261007	40165	-30	77	162194223	2.95857	53	18.6611	227	38.0726	21.2352	28	918	21.8964	63.5468	-2.79242	162194223	0.171467	3587.26	1368.78	9.24124	7.15492	0.125194	1.85163	2.51449	3.701	0.487399	0.423719	0.995266	0.955523	-0.0160977	0.257843	0.410121	0.0350416	5.59143	0.234976	0.0748538
0	0.558382	0.288933	8.03909	27.8234	21.0238	27.5136	28.6007	37.4967	1792.38	15.5361	0.57513	1240.71	0.692216	1822	-112.9	75	11937319	3.5001	78.75	6.4894	270	57.4673	-5.20582	9	705	33.7874	80.943	-1.491	11937319	0.116482	6524.67	2267.14	17.5865	13.5177	0.124134	2.63676	2.96572	6.53663	0.414284	0.336187	0.985169	0.921961	-0.0452802	0.502782	0.338606	0.0187724	6.45883	0.346664	0.048849
0	0.653964	0.553432	25.5383	46.1452	36.1248	50.3587	54.5711	55.1453	24335.9	30.1773	0.721967	5625.11	0.231145	24397	-39	82	117464349	3.10864	57	17.2689	253	42.7176	19.8612	28	935	24.6471	69.3881	-2.69425	117464349	0.15436	4420.24	2346.18	11.9046	8.28059	0.175505	2.01522	2.61633	4.19511	0.467141	0.398335	0.994808	0.952983	-0.0189267	0.295798	0.390487	0.0286371	5.87797	0.302058	0.0626386
0	0.708535	0.546747	25.0534	45.8227	49.2443	52.8394	41.4367	55.7225	21478	32.467	0.531351	7032.32	0.32742	21537	-36	70	93764144	2.89803	47	19.5816	190	39.0836	17.1737	29	878	20.5114	65.982	-3.13933	93764144	0.186223	4058.69	2106.99	10.5755	7.04393	0.196812	1.73567	2.4512	4.01296	0.513398	0.4574	0.994884	0.956342	-0.0234696	0.319652	0.429453	0.0441848	5.37396	0.312565	0.100043
0	0.649546	0.404866	13.2645	32.7626	40.05	26.2488	38.4708	44.7772	5099.62	21.2808	0.586228	2444.05	0.47926	5155	-40	70	23226665	2.70143	31	14.5937	174	37.7924	22.51	36	687	15.6521	67.1242	-2.86112	23226665	0.247955	3998.96	1580.02	9.69127	7.00032	0.15365	1.41237	2.27084	4.98803	0.62829	0.59533	0.991987	0.956502	-0.0681307	0.511779	0.38875	0.109198	4.63846	0.384734	0.279353
0	0.73355	0.485651	11.169	22.998	20.2237	25.632	23.1948	29.4788	2815.08	16.8702	0.685404	1406.69	0.499697	2845	-47.6	99.6	18569776	3.33752	60	9.48078	357	49.0275	30.296	40	785	26.3441	80.7909	-1.60363	18569776	0.141536	5609.32	2508.16	16.0025	10.2557	0.215579	2.07673	2.68956	5.91858	0.487905	0.427787	0.99129	0.944695	-0.0621129	0.553289	0.401681	0.0312745	6.06032	0.42865	0.083913
0	0.647518	0.592412	22.116	37.3321	36.0694	38.2884	40	51.6624	13097	24.1732	0.635372	4229.01	0.322898	13147	-3	57	29429406	2.18218	25	24.2257	201	22.3709	27.6659	34	610	11.235	47.3127	-3.31764	29429406	0.324378	1473.08	285.684	4.1496	2.28422	0.285933	0.788034	1.67159	1.65999	0.71739	0.70088	0.996855	0.972482	-0.096817	0.553059	0.405058	0.162362	3.76291	0.434044	0.35359
0	0.510158	0.343988	17.9922	52.3047	67.0522	37.1618	51.3517	68.5128	13620	26.6837	0.457738	6025.38	0.442394	13663	-33	97	81087358	3.20985	62	16.8765	286	45.6388	30.3219	39	1143	26.0108	77.0377	-2.6025	81087358	0.145168	5015.4	2261.27	12.5084	10.5823	0.0812923	2.23836	2.7561	5.56018	0.448492	0.376301	0.99542	0.956484	-0.0144424	0.283203	0.373597	0.0256516	6.06326	0.251754	0.0588171
0	0.843395	0.719017	13.2616	18.444	21.5407	24.1661	23.0217	24.3516	2207.21	15.5556	0.582112	1408.34	0.638063	2249	-47.2	101	13973357	3.34701	68	9.64635	220	50.1578	28.2094	38	693	29.0688	78.8235	-1.84875	13973357	0.130409	5417.37	1616.25	13.384	11.687	0.0643689	2.39453	2.84433	5.94652	0.434965	0.36002	0.986438	0.926316	-0.035205	0.444183	0.357138	0.0225877	6.20256	0.32214	0.0522934
0	0.885965	0.783721	11.3154	14.438	16.0312	17	16.1245	17.1172	1487.58	12.7916	0.861095	731.847	0.491971	1503	-32.8	50	5007326	2.31503	28	17.1965	111	32.7763	14.0852	29	482	13.3893	57.7196	-3.40807	5007326	0.313416	3133.16	1531.22	8.3106	4.14789	0.31936	0.992366	1.8694	3.15364	0.698359	0.677829	0.991218	0.958012	-0.10825	0.580783	0.387058	0.165916	3.80085	0.506084	0.359033
0	0.796712	0.609204	10.4934	17.2248	17.8885	20.6155	17.4642	20.6398	1642	13.7232	0.771241	872.722	0.531499	1661	-58	36	3592488	2.33456	29	10.0565	70	30.4839	-0.180614	14	339	14.8308	46.5064	-2.44603	3592488	0.292819	2162.81	356.104	5.8736	3.40461	0.262797	1.08417	1.98346	2.22377	0.650086	0.623386	0.984906	0.935589	-0.0528324	0.429389	0.432781	0.130478	4.00329	0.321445	0.281496
0	0.815857	0.776528	17.1959	22.1446	22.8473	25	26.2488	27.074	4723.71	18.0668	0.755548	1801.95	0.38147	4751	-29	44	9234655	2.19855	26	15.6268	88	25.7555	12.5997	23	465	11.8279	44.0877	-3.02145	9234655	0.308528	1784.98	379.531	4.92733	2.682	0.291147	0.937608	1.80596	1.80103	0.671062	0.65047	0.993853	0.958519	-0.0515347	0.418725	0.456175	0.134236	3.79169	0.359322	0.224506
0	0.692269	0.403567	11.4279	28.3172	21.5407	24.1868	32.249	38.4838	3362.96	19.6032	0.524907	2067.99	0.614933	3393	-32	51	7525104	2.30133	29	12.3794	92	28.0116	17.0162	29	420	13.7041	47.0939	-2.66206	7525104	0.29279	1928.28	383.049	5.74263	3.09479	0.299585	1.07357	1.95775	1.9374	0.637689	0.609794	0.991235	0.94801	-0.0473038	0.415469	0.456059	0.117508	4.09752	0.358027	0.264343
0	0.747069	0.533801	26.4512	49.5525	63.2851	54.4059	54.1202	65.5286	22906	37.0191	0.446627	8733.15	0.381261	23041	-50	116	178445928	3.54325	81	17.3891	342	55.7137	31.7718	38	1215	34.4556	88.004	-2.23807	178445928	0.110333	6735.27	4353.85	17.9451	16.306	0.0481751	2.94781	3.1014	7.59367	0.38266	0.29689	0.99352	0.945643	-0.0108969	0.257927	0.300916	0.0135965	6.87506	0.360666	0.0310794
0	0.783463	0.532911	14.0167	26.3021	35.3553	23.8537	34.5398	36.9053	4935.71	20.6067	0.694027	2019.95	0.409253	4971	-34	60	10435505	2.66681	44	8.45751	149	30.7497	15.4494	22	469	18.9504	45.8179	-1.58504	10435505	0.20326	1860.59	222.888	5.5701	3.63736	0.206417	1.36574	2.14529	1.74984	0.549478	0.501485	0.990486	0.936528	-0.0332888	0.35547	0.463969	0.0529901	4.93639	0.305368	0.107574
0	0.579078	0.485455	20.065	41.3323	43.8292	44.4072	41.4367	53.7122	12003.5	23.9347	0.608421	4166.96	0.347144	12054	-5.7	57	31703068	2.03277	23	23.116	96	24.4629	28.2837	39	580	10.3586	51.2844	-3.77196	31703068	0.359268	1830.12	506.139	4.94821	2.54375	0.319095	0.842017	1.70571	1.83149	0.704437	0.688257	0.995918	0.968515	-0.0593394	0.426238	0.427453	0.176218	3.4912	0.385731	0.351434
0	0.827185	0.675878	29.7419	44.0047	53.6656	48.5077	55.6597	56.6216	21080.2	36.4001	0.454783	8114.54	0.384936	21218	-20	78	77620365	2.71801	43	12.8925	249	33.8314	32.6984	43	792	19.1015	60.4833	-2.40411	77620365	0.204213	2589.05	714.402	8.07155	4.21018	0.310993	1.36953	2.17549	2.32445	0.561354	0.517391	0.996041	0.960762	-0.037608	0.397391	0.466755	0.0552466	4.99835	0.361913	0.107826
0	0.851535	0.701227	17.5642	25.0479	29.5296	28.1603	32.0156	33.8378	5337.46	21.3291	0.569965	2591.35	0.485502	5381	-58	53	14075257	2.54592	42	7.43033	99	35.6815	12.3771	29	411	20.2557	51.1442	-1.95091	14075257	0.247178	2462.54	420.119	7.47307	3.58702	0.348195	1.17546	2.08555	2.19905	0.625148	0.59251	0.988641	0.940708	-0.0594875	0.473637	0.430731	0.104656	4.40001	0.443883	0.2619
0	0.575305	0.42567	11.9595	28.0957	29.8329	24.3311	30.4795	34.5398	3291.33	16.1636	0.6184	1730.33	0.525723	3324	-27	54	8549238	2.36822	32	16.4032	114	29.3143	17.7629	29	511	14.3393	50.7146	-3.08015	8549238	0.277442	2256.45	532.702	6.25951	3.7069	0.254463	1.10419	1.97082	2.48368	0.639869	0.613382	0.992438	0.954031	-0.0513979	0.435324	0.458087	0.108053	4.19823	0.355637	0.248744
0	0.889073	0.632144	9.22153	14.5877	15.6525	16.7631	16.6433	18	1129.08	12.9695	0.751679	697.593	0.61784	1148	-50	50	2782483	2.4693	35	10.5787	74	32.1454	9.24129	22	438	17.1402	49.2318	-2.35936	2782483	0.248707	2338.36	454.484	6.93066	3.38701	0.338663	1.01618	1.9325	2.34624	0.680821	0.65656	0.990572	0.951711	-0.128286	0.649344	0.390375	0.107744	4.14875	0.502046	0.209167
0	0.872439	0.637032	15.0605	23.6417	24.6982	29.0689	30.2655	30.3315	5023.33	20.6259	0.750407	1890.23	0.376291	5052	0	45	8585421	1.71229	18	24.6023	72	18.7917	22.8383	30	370	8.09147	41.2239	-4.03198	8585421	0.445599	1177.82	244.207	3.12754	1.72573	0.284123	0.655875	1.51187	1.29428	0.757139	0.74546	0.99325	0.962181	-0.0538868	0.373149	0.369	0.268646	2.90023	0.371565	0.476803
0	0.985206	0.62746	12.9085	20.5727	24.0832	23.7065	24.6982	25.3969	3684.88	20.2683	0.772697	1493.1	0.405198	3708	-48.3	52	8933234	2.30139	27	8.93883	89	31.0263	16.733	31	379	14.8698	49.0834	-2.2962	8933234	0.310797	2129.18	427.405	6.35088	3.20201	0.324525	1.01615	1.94328	2.16341	0.67732	0.652401	0.988716	0.946223	-0.064061	0.46525	0.392605	0.157333	3.94253	0.391668	0.3511
0	0.967189	0.825835	21.9533	26.5832	32.5576	33.5261	34.7851	36.5103	9577.58	25.711	0.599088	3640.53	0.380109	9592	-25	47	19631808	2.23948	28	17.3215	137	26.1141	15.0269	25	600	12.4574	45.2403	-3.09075	19631808	0.301383	1820.88	373.582	4.98262	3.02789	0.242095	1.03562	1.91043	1.95138	0.645864	0.620275	0.995426	0.962628	-0.0335964	0.34219	0.461451	0.122528	3.98101	0.350112	0.241225
0	0.571582	0.446289	20.3961	45.7016	44.8219	47.4236	34	53.0754	14137.2	26.1222	0.631098	4480.18	0.316908	14190	-27	88	74735825	3.10738	55	17.3398	479	41.8676	28.6301	36	1129	23.2559	72.5727	-2.40845	74735825	0.159438	4447.11	2065.66	11.9304	8.13444	0.186232	1.84189	2.51417	4.73531	0.499314	0.439909	0.996347	0.963232	-0.0328196	0.412515	0.421671	0.0328575	5.7725	0.339861	0.073683
0	0.737775	0.531892	24.0209	45.1612	44.7772	50.6952	53.7122	58.4038	22478	33.3188	0.556606	6920.02	0.307858	22539	-78	133	194505024	3.8235	108	5.56337	344	67.3393	28.3171	33	1056	45.3025	92.8962	-0.715166	194505024	0.0859794	7827.85	2737.45	23.9126	20.7669	0.0707755	3.53873	3.31298	8.22962	0.336238	0.243388	0.989222	0.927241	-0.00762236	0.234472	0.251838	0.00813867	7.48144	0.199527	0.0169441
0	0.899921	0.821284	11.2532	13.7019	17	16.1555	15.2643	19.799	1265.96	12.3307	0.78437	721.511	0.569932	1284	-146.7	51.7	11390733	3.32981	74	7.30662	147	65.2051	-21.4151	9.5	661	35.2144	94.1875	-1.99241	11390733	0.148307	8412.68	4726.87	22.5635	11.2189	0.311385	2.09952	2.71475	6.75492	0.50977	0.456508	0.98616	0.934172	-0.0876235	0.613451	0.398207	0.0440237	5.6874	0.423315	0.108112
0	0.475443	0.440982	20.8413	47.2612	38.0789	30.2324	56.8595	58.7197	10919.5	22.47	0.502552	4736.28	0.433747	10994	-70	39	37906016	2.79957	43	12.9713	128	37.29	-9.0604	3	641	19.1731	58.7187	-2.58499	37906016	0.201945	3365.79	1234.58	9.82453	4.79956	0.334148	1.36252	2.19213	2.93352	0.580445	0.541392	0.993855	0.954952	-0.0558432	0.478506	0.460188	0.0601722	4.99944	0.391455	0.14719
0	0.869494	0.573345	6.99561	12.2014	14.1421	13.0384	14.3178	15.5242	580.125	10.6091	0.752522	447.005	0.770533	591	-123	38	3345736	2.9189	47	8.06837	106	50.0471	-17.9763	5	491	25.0323	75.2406	-2.15972	3345736	0.205648	5338	2011.69	13.9229	9.06223	0.200145	1.82855	2.5255	5.6917	0.541654	0.494834	0.982366	0.928125	-0.0911124	0.610201	0.416592	0.0691724	4.97871	0.529836	0.188313
0	0.542699	0.358138	17.2258	48.0984	41.3038	57.2014	40.1123	62.1772	10290.5	26.1029	0.47094	4858.23	0.472106	10332	-85.9	41	42743865	2.82784	45	11.015	98	42.0528	-9.2529	8	620	21.2199	64.3198	-2.47391	42743865	0.204113	4051.42	1518.09	11.3521	5.99967	0.299549	1.49105	2.30441	3.76315	0.572465	0.532051	0.991231	0.947999	-0.0451063	0.430839	0.446866	0.0652338	5.01104	0.35634	0.1545
0	0.862654	0.580204	18.6874	32.2084	45.8912	34.0147	44.5533	48.0312	10866.7	27.7847	0.670921	3536.26	0.325422	10913	-55	66	44358483	3.05213	55	12.5217	192	41.8094	6.95125	17	727	23.767	63.7553	-2.33252	44358483	0.162269	4016.42	1634.35	11.2038	7.11525	0.214054	1.86876	2.53221	3.60219	0.485711	0.42175	0.99253	0.944332	-0.0263043	0.351003	0.407709	0.0333757	5.69301	0.312056	0.0689889
0	0.836909	0.797104	20.1192	25.2404	28.3019	32.5576	30.2324	34.9571	6832.46	21.1239	0.687788	2531.71	0.370542	6870	-41	65	25881340	2.89698	48	16.8066	223	37.8219	12.2317	22	811	20.5837	61.3783	-2.81155	25881340	0.182631	3617.68	1777.63	9.75915	6.67709	0.185382	1.7375	2.44271	3.64244	0.506708	0.448585	0.994225	0.952488	-0.0253637	0.340587	0.427738	0.0421525	5.37293	0.41891	0.0839751
0	0.62003	0.448264	14.6246	32.625	25	37.108	36.6879	37.6563	5753.38	20.2285	0.503756	3082.33	0.535743	5778	-103	142	73502420	4.08147	111	6.59463	439	79.0039	19.0253	25	1251	47.7638	112.788	-0.852715	73502420	0.0779095	12359.1	8527.23	37.4541	24.2286	0.210513	3.43587	3.336	12.3654	0.371557	0.287905	0.99122	0.940361	-0.0469115	0.544785	0.284592	0.00893294	7.63839	0.351938	0.0245164
0	0.680902	0.392303	8.74848	22.3003	24.0416	19.6469	21.095	28.3019	1627.04	15.1843	0.629184	1063.26	0.653492	1648	-104	52	10879450	3.24942	59	10.7383	132	52.286	-14.8762	3	715	27.0245	81.2503	-2.3683	10879450	0.147437	6380.31	3163.6	16.1283	11.6572	0.155712	2.21154	2.7406	6.744	0.469665	0.405514	0.988359	0.936413	-0.0568545	0.530749	0.395877	0.0326285	5.8261	0.419212	0.0740003
0	0.607799	0.550469	12.8932	23.4222	21.5407	18.9737	30	30	2690.88	14.236	0.696188	1343.86	0.499413	2729	-58	87.2	17186401	3.31447	67	12.0971	185	51.0734	15.4456	28	712	28.5646	79.358	-2.35506	17186401	0.134438	6059.13	3554.94	16.1651	11.0406	0.179422	2.35805	2.80698	5.45859	0.432968	0.356707	0.988677	0.931336	-0.0391872	0.456508	0.356367	0.0224791	6.16949	0.402274	0.0504024
0	0.831454	0.711701	20.4289	28.7042	30.0167	30.0666	32.0156	34.8425	9367.46	23.8663	0.696802	3084.06	0.329231	9374	-58	47	34569863	2.79972	41	14.0442	150	37.3453	-2.99456	9	679	18.4376	60.7276	-2.75303	34569863	0.20608	3678.88	1532.94	9.77225	6.34696	0.202985	1.58245	2.36131	3.81991	0.548319	0.501206	0.992996	0.951585	-0.0348672	0.377147	0.439497	0.0575698	5.10618	0.311383	0.142319
0	0.582835	0.422234	9.52897	22.568	17	31.9531	26.3059	32.9393	1609.33	13.1534	0.578507	1147.99	0.713334	1636	-116.5	60	11067032	3.34359	69	8.04542	142	56.311	-11.3839	8	607	30.8564	82.2477	-1.96762	11067032	0.13477	6635.1	2919.88	17.7283	11.17	0.217099	2.28634	2.79118	5.92362	0.453358	0.38415	0.983977	0.922433	-0.0520614	0.515093	0.377033	0.0273662	6.01721	0.378771	0.0634656
0	0.618124	0.494074	13.7334	27.7962	23.7065	31.0644	30.4795	31.257	3942.17	17.1815	0.623492	1935.58	0.490993	3970	-42	92	20533988	3.23744	62	12.0781	253	45.2074	25.6982	32	828	26.6061	71.9186	-1.88972	20533988	0.141244	4511.89	1282.49	11.524	9.1916	0.110916	2.14156	2.70088	4.60134	0.454728	0.383745	0.992489	0.943678	-0.0253594	0.375586	0.380553	0.0254525	6.04095	0.365936	0.0546511
0	0.641445	0.621893	11.1017	17.8515	16.1245	20.2237	21.095	21.1896	1465.83	11.4507	0.736202	847.637	0.578263	1483	-50	56	3949792	2.52755	37	8.40521	85	34.1084	14.8078	29	356	18.2369	51.6079	-2.14689	3949792	0.244946	2444.11	368.077	6.80001	4.0041	0.255616	1.13164	2.0688	2.71234	0.666816	0.637492	0.98445	0.937911	-0.0962446	0.578753	0.364215	0.109284	4.28231	0.420263	0.266155
0	0.701118	0.542404	18.3793	33.8848	38.3275	38.0789	29.4109	41.7253	8784.08	23.7573	0.62287	3305.35	0.376289	8845	-29	74	37169743	2.91399	49	18.0905	190	37.8424	19.372	27	763	20.6809	64.8255	-2.96807	37169743	0.180675	3827.07	1670.96	9.37612	7.48956	0.108795	1.80752	2.48619	4.21796	0.49959	0.43976	0.992814	0.948042	-0.017647	0.297844	0.422194	0.0402362	5.4232	0.26953	0.0836308
0	0.957021	0.575137	12.5364	21.7973	30.0832	28.1603	28.0713	31.1929	3382.21	20.8605	0.667856	1631.55	0.482393	3407	-43	57	11311355	2.4051	31	11.5947	94	34.9403	19.7537	37	453	15.8194	57.6197	-2.69292	11311355	0.284293	2929.82	840.898	8.09985	4.32146	0.300004	1.1541	2.02856	2.98179	0.650037	0.624322	0.989405	0.948413	-0.060247	0.457066	0.42946	0.128002	4.06897	0.372346	0.276031
0	0.796423	0.611326	17.3118	28.3185	32.249	37.108	38.4708	40.6325	5907.25	22.5535	0.593068	2664.63	0.451078	5949	-58	66	21139838	3.08107	55	8.38867	170	41.0074	5.84266	14	576	23.8952	59.6113	-1.64268	21139838	0.158483	3519.37	902.416	12.0537	5.01522	0.408731	1.2257	2.09446	3.49959	0.636166	0.607136	0.992224	0.955694	-0.17212	0.788076	0.428815	0.0521142	5.30849	0.621483	0.144527
0	0.882521	0.489178	9.4138	19.2441	23.7697	21.1896	26.2488	27.037	1816.08	16.9833	0.680054	1058.52	0.582858	1848	-61	46	5276378	2.50136	36	10.9409	72	35.9261	5.52381	23	444	18.4419	53.4339	-2.46891	5276378	0.258671	2824.67	585.781	7.68691	4.45328	0.265316	1.22546	2.11039	2.94427	0.632126	0.602248	0.987826	0.942447	-0.059747	0.471589	0.426939	0.108251	4.26703	0.379877	0.240158
0	0.496719	0.385962	22.4001	58.037	56.0803	52.4976	45.3542	69.0579	21284.5	28.8281	0.529555	7013.73	0.329523	21360	-19	56	53784771	2.34931	31	17.4735	158	27.6172	21.4396	31	570	13.5934	50.1798	-3.1305	53784771	0.279814	2058.36	530.752	5.74423	3.26855	0.27196	1.07085	1.951	2.11645	0.63919	0.611433	0.994721	0.960042	-0.0382413	0.373253	0.456073	0.106918	4.20207	0.332192	0.246555
0	0.576867	0.472715	10.9301	23.122	22.8473	18.4391	27.313	28	1840.12	13.3383	0.589521	1231.83	0.669425	1861	-85	44	5964079	2.72273	44	7.2691	81	40.1901	-3.03224	16	407	22.4505	56.6107	-1.94629	5964079	0.214544	3195.58	688.296	9.46636	5.45412	0.267743	1.46293	2.30878	3.28658	0.582435	0.542625	0.984922	0.931716	-0.055674	0.470837	0.427243	0.0727057	4.79791	0.342494	0.147253
0	0.499678	0.454646	9.08719	19.9874	15.2971	19.0263	22.3607	23.3666	1203.54	9.98726	0.74373	735.714	0.611291	1220	-54	56	3667109	2.6915	43	9.0815	100	36.1456	12.2025	26	381	19.4098	54.8254	-2.19326	3667109	0.214828	2856.93	722.353	8.42237	4.70978	0.278024	1.39129	2.21638	2.76289	0.573664	0.532922	0.985555	0.93069	-0.0595391	0.489902	0.456554	0.0700497	4.73674	0.418206	0.169321
0	0.808668	0.708362	16.1643	22.8193	26.4008	23.6008	26.0768	28.7924	3463.54	18.4532	0.562635	1967.6	0.56809	3495	-34	95	18652980	3.10458	54	11.7113	226	42.0837	36.6884	46	797	23.5439	73.0551	-2.03036	18652980	0.159798	3991.01	1367.64	12.3713	6.97874	0.275932	1.56402	2.38802	4.51612	0.57506	0.533137	0.994046	0.957843	-0.094123	0.63873	0.418098	0.0447429	5.5333	0.466425	0.108291
0	0.710215	0.446018	14.0533	31.5084	34.8281	34.1321	27.0185	37.1618	6011.21	22.3777	0.645569	2476.56	0.411991	6036	-4.5	64	19709116	2.34597	28	22.7236	164	27.8073	28.056	37	613	12.39	57.1425	-3.66166	19709116	0.286547	2478.12	876.526	6.51428	3.80896	0.259639	0.934133	1.80489	2.92776	0.712285	0.694571	0.994549	0.967377	-0.130229	0.644276	0.383668	0.133302	3.98811	0.517277	0.298987
0	0.658474	0.544485	21.3848	39.2752	37.6962	48.3735	48.7032	52.6498	12324.4	25.8617	0.58607	4402.62	0.357229	12379	-17	55	29422910	2.212	27	16.6704	113	26.1099	23.5925	34	490	12.3091	48.7529	-3.11478	29422910	0.31482	1820.23	426.792	5.38349	2.6844	0.332703	0.951469	1.83278	1.77637	0.666213	0.643679	0.994373	0.959651	-0.0544855	0.433643	0.451221	0.136547	3.90843	0.394459	0.304278
0	0.704625	0.679686	22.0788	32.4838	38.1182	38.6005	40.4475	42.5793	8463.08	22.8889	0.541674	3707.65	0.438097	8518	-62	93	58648026	3.22586	59	10.5114	179	51.6903	26.776	45	842	26.7312	82.977	-2.32802	58648026	0.150925	6168.23	3087.62	16.173	10.2152	0.212329	2.05341	2.66957	5.91896	0.49455	0.435522	0.992226	0.948148	-0.0469558	0.447598	0.398848	0.0350291	5.82959	0.326764	0.0821712
0	0.618454	0.472116	17.9745	38.0722	31.0644	39.5601	34.7131	46.4112	8360.67	23.5459	0.564873	3526.64	0.421813	8426	-68	69	39473508	3.26534	66	12.098	260	46.5043	0.637313	9	857	27.9071	68.4451	-2.034	39473508	0.13591	4684.32	1425.55	11.95	10.5328	0.0629446	2.33072	2.79697	5.07738	0.432731	0.356562	0.991871	0.940614	-0.0171891	0.307248	0.360075	0.0223966	6.18153	0.24384	0.0519108
0	0.875832	0.67686	10.6021	15.6637	18.0278	16.6433	20.8087	21.4942	1336.33	13.7188	0.685883	855.416	0.640122	1352	-96.9	211.8	28078656	4.39192	154	5.98755	603	100.368	45.3994	38.5	1366	63.8374	144.112	-0.365498	28078656	0.0602373	18707.1	15078.3	48.7839	47.9735	0.00119994	5.15052	3.82192	21.1669	0.2794	0.186846	0.985727	0.920474	-0.0866216	0.718906	0.197982	0.0052846	8.09953	0.402754	0.0155625
0	0.87599	0.708854	9.08775	12.8203	15.1327	16.7631	16.4012	16.9115	798.042	11.2305	0.659468	630.919	0.790584	814	-113.8	220	18523792	4.41134	145.75	5.17233	555	102.614	47.9828	43	1163	62.6964	150.853	-0.336705	18523792	0.0621495	20454.2	14246.6	51.5552	50.2403	0.00847451	5.07611	3.81651	24.3655	0.294897	0.205748	0.980357	0.911195	-0.133945	0.822421	0.217643	0.0065759	7.88122	0.512429	0.0226792
[truncated: 40 more columns]
