# Supplementary material for: Differential diagnosis of benign and lung adenocarcinoma presenting as larger solid nodules and masses based on multiscale CT radiomics
Source: PLoS One. 2024 Oct 4;19(10):e0309033. doi: 10.1371/journal.pone.0309033 (PMC11451992; doi:10.1371/journal.pone.0309033)
Supplement: S3 Table — (XLSX) [file pone.0309033.s004.xlsx]

## Sheet: Sheet1
	original shape Elongation	original shape Flatness	original shape LeastAxisLength	original shape MajorAxisLength	original shape Maximum2DDiameterColumn	original shape Maximum2DDiameterRow	original shape Maximum2DDiameterSlice	original shape Maximum3DDiameter	original shape MeshVolume	original shape MinorAxisLength	original shape Sphericity	original shape SurfaceArea	original shape SurfaceVolumeRatio	original shape VoxelVolume	original firstorder 10Percentile	original firstorder 90Percentile	original firstorder Energy	original firstorder Entropy	original firstorder InterquartileRange	original firstorder Kurtosis	original firstorder Maximum	original firstorder MeanAbsoluteDeviation	original firstorder Mean	original firstorder Median	original firstorder Range	original firstorder RobustMeanAbsoluteDeviation	original firstorder RootMeanSquared	original firstorder Skewness	original firstorder TotalEnergy	original firstorder Uniformity	original firstorder Variance	original glcm ClusterProminence	original glcm ClusterTendency	original glcm Contrast	original glcm Correlation	original glcm DifferenceAverage	original glcm DifferenceEntropy	original glcm DifferenceVariance	original glcm Id	original glcm Idm	original glcm Idmn	original glcm Idn	original glcm Imc1	original glcm Imc2	original glcm InverseVariance	original glcm JointEnergy	original glcm JointEntropy	original glcm MCC	original glcm MaximumProbability
1	0.683799	0.386457	8.24329	21.3304	25.0799	17.1172	24.7386	26.0384	1061.96	14.5857	0.474226	1061.46	0.999531	1085	-150.6	67.6	9394556	3.6893	112	4.27809	148	70.0188	-24.6046	-1	546	46.7375	93.0515	-1.13934	9394556	0.096657	8053.19	2907.8	26.4103	13.4269	0.317567	2.57207	2.96741	6.74441	0.436579	0.36418	0.975513	0.904097	-0.0885823	0.667858	0.339726	0.017487	6.62229	0.446052	0.0573769
1	0.774821	0.628983	11.5117	18.3021	17.4642	25.9615	23.3452	26.1343	1827.08	14.1808	0.684955	1055.18	0.577523	1850	-172	115	30780612	3.64751	118	6.77458	165	93.5937	19.1405	72	765	54.8449	128.989	-1.9446	30780612	0.125072	16271.8	28338.2	58.1959	13.882	0.597202	2.2631	2.80946	8.64231	0.510829	0.458136	0.987015	0.938186	-0.160015	0.79236	0.379457	0.038698	6.10307	0.66137	0.108876
1	0.758919	0.681033	15.388	22.5951	21.4009	29.4279	29.0689	29.5466	3206.79	17.1478	0.460983	2281.29	0.711393	3221	-73	82	13345148	3.28968	72	4.5649	167	47.7962	12.0217	20	514	31.2583	64.3675	-0.953255	13345148	0.126852	3998.65	753.363	13.6167	6.60779	0.34183	1.80823	2.51903	3.29747	0.50123	0.441608	0.986122	0.925965	-0.0651395	0.552025	0.410124	0.0250544	6.03859	0.423395	0.0581566
1	0.68944	0.435066	7.91755	18.1985	19.105	17.0294	18.6815	22.0227	837.583	12.5468	0.545978	787.036	0.939651	857	-109	72.4	5771559	3.44555	77	6.1587	148	59.5736	-2.93699	19	528	35.277	82.0647	-1.61865	5771559	0.123828	6725.98	3124.44	21.2342	11.4686	0.273137	2.18171	2.75233	6.58871	0.492667	0.43432	0.979516	0.918461	-0.107929	0.681487	0.385473	0.0289252	6.04087	0.447647	0.0825241
1	0.880706	0.609027	8.8732	14.5695	14.3178	16.2788	14.8661	17.6635	723.958	12.8314	0.492568	791.578	1.0934	746	-127.5	59.5	4722080	3.41954	90	4.96621	93	59.3913	-18.8525	1	453	39.3526	79.5605	-1.32475	4722080	0.115688	5974.45	1809.94	18.963	10.0494	0.297043	2.2412	2.78413	4.97495	0.461726	0.394292	0.975299	0.903221	-0.0842304	0.632488	0.368853	0.0227097	6.10877	0.458808	0.0589127
1	0.874488	0.456044	8.24232	18.0735	20.2237	20.6155	25.0799	26.7208	1279.33	15.8051	0.610704	933.202	0.729444	1311	-52	87	5621151	3.26099	59	6.70885	273	44.0326	18.704	22	621	26.4083	65.4804	-0.776089	5621151	0.139317	3937.84	994.428	13.3873	5.78258	0.388183	1.60324	2.35119	3.167	0.530354	0.478673	0.991515	0.943376	-0.117096	0.695611	0.440526	0.0320332	5.78872	0.738245	0.0798954
1	0.655472	0.496526	10.5902	21.3285	21.4709	21.6333	19.2354	25.318	2182.12	13.9802	0.765804	1062.4	0.486863	2203	-40.8	105	15806114	2.87711	47	7.71955	158	45.7185	53.1103	74	474	23.5541	84.7043	-2.08361	15806114	0.201707	4354.11	1393.96	12.822	5.79308	0.371577	1.38614	2.23041	3.84717	0.611412	0.578273	0.987199	0.94171	-0.101973	0.622718	0.425983	0.074272	4.90133	0.490737	0.195932
1	0.687908	0.43377	11.9399	27.5258	29.7321	25.4951	36.7967	38.7556	3083.08	18.9352	0.473911	2161.61	0.70112	3145	-66	60	10278189	2.84701	50	6.68268	122	40.4179	10.3933	26	405	23.4611	57.1673	-1.7647	10278189	0.189812	3160.08	700.706	9.65084	4.98778	0.309604	1.43075	2.27959	2.9219	0.577395	0.536627	0.984534	0.929182	-0.0595429	0.491001	0.437841	0.0597833	5.03377	0.36706	0.148092
1	0.678685	0.560269	9.28344	16.5696	14.4222	19.4165	16.4924	19.5192	956.583	11.2456	0.608218	771.922	0.806958	973	-94.8	90	6255983	3.45701	95	5.29605	140	60.7094	10.4039	28	513	40.2307	80.1847	-1.37207	6255983	0.112489	6321.34	3073.5	22.8612	8.63985	0.435282	2.07653	2.69414	4.21872	0.479881	0.413763	0.982069	0.916596	-0.111853	0.697501	0.363973	0.0234255	6.11627	0.528867	0.0764656
1	0.744959	0.432335	6.02839	13.9438	12.3693	16.4924	16.7631	17.0294	560.583	10.3875	0.754454	435.791	0.777389	573	-89	78	2602814	3.24699	76	4.18586	127	51.4367	12.007	31	367	34.3865	67.3976	-1.14728	2602814	0.131895	4398.27	940.145	14.5185	7.20889	0.331534	1.81494	2.54438	3.83884	0.525014	0.47063	0.975204	0.907759	-0.113127	0.684002	0.390011	0.0341698	5.68861	0.47374	0.104224
1	0.421697	0.402193	10.9859	27.3149	18.0278	29.4109	23.4094	31.4643	1442.17	11.5186	0.466148	1324.25	0.918237	1457	-97.4	86	8970309	3.53213	96	4.92572	164	60.7262	4.45367	23	557	40.7883	78.4646	-1.16058	8970309	0.107405	6136.86	2038.62	21.9099	11.1933	0.320215	2.42868	2.86177	5.24517	0.430518	0.355388	0.980746	0.911043	-0.0657328	0.589234	0.352915	0.0169748	6.5634	0.394213	0.0483327
1	0.702947	0.538495	9.09966	16.8983	21.6333	14.5602	17.1172	22.8254	1057	11.8786	0.674744	743.695	0.70359	1077	-50	100	6611711	3.18177	69	9.12002	145	49.651	35.1597	53	578	29.8538	78.3518	-2.00925	6611711	0.144272	4902.8	1825.22	14.1404	7.34131	0.310373	1.82897	2.52152	3.9729	0.502902	0.444286	0.988356	0.933964	-0.0701568	0.570468	0.4149	0.0332176	5.64646	0.411022	0.0841677
1	0.929617	0.778368	13.4486	17.278	19.6469	20.2237	21.9545	23.0868	1781.58	16.0619	0.490141	1450	0.813882	1802	-119	31	9084555	3.09596	72	8.57141	75	48.366	-29.7686	-11	673	31.1764	71.0026	-1.75832	9084555	0.153422	4155.2	1442.53	13.9184	6.84939	0.333611	1.73644	2.51205	3.80509	0.531319	0.478344	0.991781	0.945225	-0.0697849	0.556641	0.402078	0.0424387	5.55118	0.417159	0.133999
1	0.910875	0.665393	13.111	19.7041	25.02	21.0238	26.3059	26.3059	3042.58	17.9479	0.693757	1463.65	0.481056	3073	-42	117	22869979	3.41289	74	8.48347	205	53.2891	39.6795	53	674	31.2986	86.2684	-1.77698	22869979	0.122678	5867.77	2390.48	16.156	10.4186	0.20222	2.35572	2.80193	4.84104	0.428296	0.350859	0.987607	0.926723	-0.0354318	0.433158	0.354999	0.0197255	6.32177	0.339386	0.0441293
1	0.644972	0.621867	16.7271	26.8983	29.2746	23.6008	31.7805	32.9393	4349.25	17.3486	0.524642	2456.01	0.564698	4370	-73	67	16404011	3.12904	70	6.97799	146	45.6009	6.46018	20	541	29.691	61.2681	-1.51683	16404011	0.144051	3712.04	1051.47	13.1813	5.70332	0.388661	1.65695	2.39952	2.92964	0.516419	0.460602	0.989082	0.934258	-0.066168	0.550323	0.431988	0.0317591	5.74056	0.47722	0.0763797
1	0.872446	0.73557	16.0115	21.7675	26.8328	29.0689	25.2982	29.4279	3681.08	18.991	0.569908	2023	0.549567	3717	-62.4	73.4	15843911	2.95043	53	7.66459	124	43.8767	19.2394	36	453	24.6227	65.2882	-1.95688	15843911	0.178622	3892.4	1070.4	11.2778	6.01437	0.293818	1.56399	2.35927	3.55348	0.553527	0.50861	0.9852	0.930478	-0.0510166	0.466157	0.443375	0.0515482	5.23666	0.352488	0.107966
1	0.691253	0.471672	17.8471	37.838	33.6155	43.4166	34.9857	52.9245	10368.2	26.1557	0.591185	3889.51	0.37514	10413	-25	72	33298299	2.7021	44	11.297	140	33.5238	26.5819	37	499	19.0336	56.5488	-2.28965	33298299	0.203969	2491.17	621.739	7.74267	3.80256	0.334234	1.30336	2.11753	2.09153	0.572423	0.530763	0.991962	0.945025	-0.0496574	0.448969	0.469243	0.0560819	4.93285	0.404426	0.116199
1	0.670587	0.585597	9.27544	15.8393	17	17.4929	13.6015	17.9444	949.417	10.6216	0.683012	683.954	0.720394	966	-152	103	12029103	3.70389	118.5	5.62087	160	84.1143	7.28882	50	626	52.7272	111.591	-1.64386	12029103	0.107973	12399.4	12910.1	41.1611	13.6043	0.482675	2.48056	2.92777	7.33446	0.462066	0.396953	0.981833	0.920201	-0.129797	0.747731	0.353958	0.0278861	6.282	0.563013	0.079229
1	0.94369	0.500733	8.89103	17.756	22.0227	19.8494	18.2483	24.4949	1413.96	16.7562	0.59301	1027.34	0.726568	1441	-109	73	9359444	3.37012	85	6.19637	117	59.6543	-0.916031	23	524	37.0003	80.5922	-1.65759	9359444	0.127399	6494.26	2957.38	20.3139	7.94208	0.423386	1.83424	2.57396	4.51048	0.527883	0.475265	0.985161	0.929441	-0.106266	0.662865	0.397619	0.0342039	5.80234	0.487734	0.0881291
1	0.751355	0.678571	26.1726	38.5702	44.1814	37.108	46.0435	46.9148	16493.5	28.9799	0.459698	6816.37	0.413276	16464	-65	84	86377981	3.15415	65	8.15512	182	49.0652	22.7701	41	624	29.0411	72.4326	-1.92026	86377981	0.151692	4728	2365.74	16.9656	6.12295	0.458277	1.6096	2.40754	3.48668	0.547056	0.498891	0.991513	0.94553	-0.0865295	0.597404	0.424866	0.0388881	5.67814	0.502658	0.103797
1	0.91506	0.465415	11.1207	23.8941	28.2843	24.3516	28.0179	29.8998	2686.42	21.8645	0.441145	2118.45	0.788579	2711	-105	88	18763024	3.5195	103	5.02864	136	64.0093	4.75987	25	520	43.0397	83.193	-1.3389	18763024	0.107931	6898.41	3335.65	25.0006	8.14053	0.496419	1.9639	2.64158	4.21139	0.497005	0.436807	0.984552	0.924094	-0.107462	0.687746	0.388501	0.024451	6.19889	0.559253	0.0759503
1	0.936112	0.821962	20.6696	25.1467	28.0179	34.6699	31.1448	35.1141	7897.25	23.5401	0.666729	2876.42	0.36423	7923	-43	76	41250440	2.63157	34	12.8906	179	40.8865	31.1889	50	601	17.7156	72.1555	-2.85243	41250440	0.247671	4233.67	2652.9	12.5335	4.20864	0.467943	1.11697	2.01717	2.94475	0.664617	0.638943	0.993748	0.960767	-0.114475	0.618994	0.402143	0.108101	4.39601	0.521528	0.244642
1	0.845801	0.711048	10.2263	14.382	15.6525	14.7648	15.8114	16.7929	1100.12	12.1643	0.692842	743.837	0.676139	1118	-132.3	87.3	10199918	3.49494	94	6.73817	131	70.7026	5.36136	39	606	43.5135	95.5163	-1.81214	10199918	0.122782	9094.62	7309.63	29.4137	10.0719	0.461782	2.06451	2.69902	5.68579	0.506581	0.450725	0.985344	0.930056	-0.123965	0.705211	0.386324	0.0330597	5.95426	0.535079	0.0982085
1	0.850528	0.760539	9.41571	12.3803	13.9284	14.7648	14.3178	16.8819	777	10.5298	0.751673	543.754	0.699812	795	-115.6	94	5880625	3.52049	87	4.86899	136	64.0705	9.68931	30	521	39.6544	86.0059	-1.38897	5880625	0.110883	7303.13	3502.89	24.4701	10.4924	0.371693	2.25536	2.76722	5.31196	0.459881	0.392444	0.980469	0.914281	-0.107504	0.688208	0.375153	0.0219715	6.21359	0.496522	0.0565737
1	0.563757	0.366682	17.211	46.9371	32.0624	60.1664	52.8867	69.0941	12806.2	26.4611	0.521193	5078.87	0.396593	12894	-13	109	98458934	2.8358	43	13.2024	165	41.3837	57.9017	74	704	20.1038	87.3844	-2.74738	98458934	0.201516	4283.42	2173.32	12.5694	5.35109	0.393156	1.32539	2.14882	3.57678	0.60277	0.569744	0.99415	0.95942	-0.0845781	0.575116	0.461357	0.0639984	4.95294	0.472106	0.143748
1	0.60708	0.411995	5.46779	13.2715	11.7047	11.0454	15.8114	16.6733	311.042	8.05687	0.671968	330.38	1.06217	324	-105.1	73.1	2029979	3.17137	71.75	6.78223	114	56.8395	7.60185	32.5	476	31.7766	79.1541	-1.87846	2029979	0.153197	6207.58	2556.86	16.5301	10.2208	0.22723	2.09968	2.68032	5.78682	0.491139	0.431498	0.977989	0.913963	-0.124965	0.713489	0.391431	0.0410951	5.42378	0.589131	0.110773
1	0.644408	0.513081	13.5748	26.4575	21.2132	30.2655	33.2415	33.3766	3906.33	17.0494	0.67822	1768.59	0.452749	3935	-53	91	20728760	3.07498	51	8.11475	170	44.9097	30.2048	44	578	24.463	72.5796	-1.93069	20728760	0.164284	4355.46	1344.42	13.0572	5.74116	0.374629	1.46158	2.31343	3.58532	0.586465	0.547149	0.990807	0.947097	-0.100391	0.639602	0.424186	0.0491698	5.3677	0.494333	0.128448
1	0.774474	0.65173	23.2813	35.7223	38	50.0899	41.4367	50.3389	14908.9	27.666	0.661397	4429.14	0.29708	14977	2	80	55693350	2.54153	37	19.6506	194	28.8164	39.7714	46	722	15.9819	60.9803	-2.98588	55693350	0.231172	2136.83	616.573	6.04969	3.16998	0.302215	1.14479	1.96783	1.85226	0.603176	0.569617	0.996627	0.964876	-0.0493178	0.432821	0.485732	0.0694993	4.61253	0.390074	0.1286
1	0.697017	0.496492	8.59718	17.3158	15.6205	20.5913	18.6011	20.9045	928.042	12.0694	0.605404	760.006	0.818935	952	-114.9	88	6334487	3.51871	111.25	4.26325	141	65.4964	2.3792	24	546	46.8753	81.5713	-1.07322	6334487	0.10521	6648.21	2156.92	23.5338	10.5963	0.375591	2.30753	2.82454	5.18994	0.458624	0.390793	0.981634	0.915507	-0.0910649	0.655026	0.360334	0.02187	6.29587	0.465579	0.0619605
1	0.591456	0.407733	6.86113	16.8275	13.3417	16.2788	15.2315	18.412	570	9.95272	0.627299	529.98	0.92979	584	-115.7	71	3972513	3.30778	59.5	6.12278	152	57.3597	0.82363	24	499	29.5237	82.4757	-1.71654	3972513	0.149858	6801.57	2653.17	18.514	11.3908	0.219115	2.13763	2.68671	6.76018	0.496774	0.441123	0.977961	0.917117	-0.114802	0.695421	0.407167	0.0371645	5.71001	0.480992	0.109295
1	0.656059	0.59319	13.7752	23.2223	27.2029	23.4094	26.9258	30.1496	2585.75	15.2352	0.52962	1720.19	0.665259	2613	-92.8	96	17178834	3.44966	89	5.37014	166	60.1192	18.7248	41	576	38.9048	81.0825	-1.39157	17178834	0.117782	6223.75	2291.27	21.0327	9.16014	0.387638	2.08893	2.71109	4.74927	0.480759	0.418001	0.985331	0.925658	-0.0723094	0.591876	0.387476	0.0243718	6.22304	0.466423	0.0714225
1	0.978728	0.840345	15.1932	18.0797	24.1868	20.6155	25	25.02	3328.62	17.6951	0.762946	1413.08	0.424524	3353	-19	87	16147616	2.70206	40	12.1873	133	36.2471	41.4023	55	587	18.7474	69.3965	-2.55155	16147616	0.215519	3101.72	921.266	8.86419	4.45037	0.324736	1.30244	2.15062	2.74051	0.593532	0.557038	0.993385	0.953724	-0.0590514	0.479259	0.457891	0.0686827	4.78109	0.368379	0.164317
1	0.635559	0.414437	9.471	22.8527	22.6716	22.3607	24.5967	25.865	1612.71	14.5242	0.56625	1174.48	0.728267	1638	-64	97	10559825	3.14257	66	7.59074	193	52.0324	33.3852	56	540	29.5928	80.2918	-1.93961	10559825	0.159496	5332.21	2114.23	15.87	8.35719	0.301189	1.80997	2.54732	5.05827	0.535976	0.487268	0.984744	0.930897	-0.0735181	0.573771	0.415567	0.0452079	5.51504	0.405436	0.123829
1	0.921309	0.775876	23.1216	29.8007	33.541	44.1022	45.7056	46.1411	12051.7	27.4556	0.590016	4308.42	0.357496	12113	-8	97	73471180	2.73418	40	17.003	195	36.9712	49.3136	62	659	18.1975	77.8812	-3.08397	73471180	0.213352	3633.65	2155.75	10.8468	4.57884	0.395142	1.22765	2.06389	3.06335	0.612992	0.581992	0.994293	0.959551	-0.083318	0.568977	0.468961	0.0695573	4.79935	0.479239	0.157884
1	0.907345	0.544453	9.00947	16.5477	18.4391	21.5407	22.3607	23.1948	1200.42	15.0145	0.668477	817.12	0.680697	1222	-71	91	7483194	3.03961	74	7.06515	125	53.5196	32.6661	61	529	33.293	78.2542	-1.84999	7483194	0.173177	5056.65	1860.65	15.3757	7.24238	0.350958	1.68174	2.46943	4.38214	0.55646	0.511137	0.98759	0.937624	-0.0848814	0.590132	0.411354	0.0617522	5.17891	0.450278	0.130462
1	0.88369	0.841322	16.5838	19.7116	27.5136	22.2036	23.7697	28.7402	3776.42	17.419	0.754352	1554.64	0.411671	3803	-28.8	91	19377000	2.84776	50.5	10.6579	166	39.8113	41.4588	56	553	22.3205	71.3806	-2.28033	19377000	0.189781	3376.35	1116.81	10.4865	4.78364	0.367695	1.42702	2.2462	2.73208	0.56233	0.518484	0.991621	0.945321	-0.0602989	0.502211	0.454225	0.0540913	5.10149	0.442232	0.126898
1	0.778155	0.739817	25.349	34.264	38.0132	42.0476	42.9535	43.9773	14858.3	26.6627	0.670658	4358.09	0.29331	14912	-6	103	91758372	2.77456	43	11.9232	183	36.3463	55.4638	68	628	19.3866	78.4431	-2.43466	91758372	0.203293	3077.09	1042.36	9.57931	3.97361	0.405687	1.28487	2.11428	2.31272	0.582712	0.54417	0.994451	0.955504	-0.0654135	0.516577	0.471616	0.059271	4.98215	0.455551	0.117721
1	0.696022	0.522326	22.5221	43.1188	59.0339	46.2277	49.8197	66.9179	15893.1	30.0117	0.534535	5718.92	0.359836	15921	-22	97	84004090	2.89069	49	9.71026	180	38.9597	44.8736	57	604	21.9657	72.6382	-2.10988	84004090	0.183455	3262.67	964.632	10.3911	4.30261	0.407992	1.34771	2.17761	2.47154	0.573877	0.532804	0.99352	0.951819	-0.0684383	0.532128	0.461948	0.0509791	5.17538	0.446916	0.120539
1	0.688318	0.566741	12.3205	21.7392	23.2594	20.3961	25.4951	28.7228	2471.92	14.9635	0.651564	1356.91	0.548928	2501	-21	99	14053779	2.92747	46	9.75138	185	39.1485	45.8077	57	525	20.5264	74.9617	-2.09447	14053779	0.184524	3520.92	918.318	9.75756	6.09483	0.225091	1.55959	2.33962	3.6459	0.55159	0.506562	0.988664	0.938965	-0.0562925	0.495791	0.449642	0.0518355	5.22504	0.356391	0.127479
1	0.715406	0.684111	20.409	29.833	34.2345	31.5753	35.8469	38.5357	8715.96	21.3427	0.722049	2836.58	0.325446	8759	1	98	53642295	2.68503	38	17.9827	189	35.1482	52.368	64	723	17.169	78.2576	-3.13498	53642295	0.223584	3381.85	1692.6	9.38512	4.55826	0.332906	1.29753	2.12249	2.86757	0.590226	0.553903	0.995268	0.960943	-0.0534179	0.462261	0.47013	0.0696617	4.79119	0.402351	0.151861
1	0.677637	0.59951	31.86	53.1433	53.7587	62.8013	51.0882	63.9375	39900.3	36.0119	0.647707	8718.13	0.218498	39972	9	100	208724311	2.69236	44	14.0247	197	31.4963	55.0451	61	670	18.8504	72.2618	-2.2969	208724311	0.200976	2191.8	560.285	7.4303	3.18055	0.397613	1.21633	2.01946	1.68807	0.580069	0.540344	0.995814	0.958724	-0.062144	0.49965	0.481623	0.0517617	4.97406	0.427747	0.111119
1	0.94173	0.868964	19.9918	23.0065	30.4795	29.9666	31.0161	33.3916	6234.12	21.6659	0.621105	2637.36	0.423052	6249	-20	79	25162734	2.63713	38	13.5074	144	33.8871	35.3064	48	636	17.4117	63.4561	-2.65071	25162734	0.226743	2780.14	1031.38	8.69089	3.84594	0.376513	1.16849	2.03358	2.46937	0.622867	0.592699	0.994673	0.959756	-0.079582	0.546382	0.45895	0.0793845	4.64534	0.447954	0.167558
1	0.929215	0.829509	23.649	28.5096	35	35.3553	35.2278	38.1051	11606.4	26.4916	0.686925	3608.89	0.310939	11645	-11	91	59927013	2.74688	43	13.7745	157	36.2872	43.2492	55	668	18.9694	71.7367	-2.73457	59927013	0.205213	3275.66	1240.09	9.63548	4.31548	0.372483	1.29481	2.11739	2.62676	0.586991	0.549719	0.994824	0.958338	-0.062651	0.496444	0.470385	0.0598159	4.91492	0.43398	0.136745
1	0.802258	0.623272	20.0949	32.2409	37.108	38.5876	35.5106	40.5586	10875.3	25.8656	0.61416	3865.13	0.355403	10931	-6	124	99119528	2.92792	49	11.3054	189	42.7506	69.9513	86	624	22.6152	95.2247	-2.44645	99119528	0.184286	4174.56	1880.39	13.1374	5.5484	0.401252	1.4676	2.28114	3.37847	0.566223	0.523975	0.992431	0.95019	-0.0664817	0.531481	0.451957	0.0511622	5.25657	0.445965	0.116198
1	0.906118	0.666566	16.533	24.8033	25.2389	29.0689	26.2488	32.0312	5790.62	22.4747	0.660386	2361.4	0.407797	5810	0	142	68242449	2.96499	54	8.0316	195	45.4127	87.2972	106	517	25.5766	108.378	-1.99816	68242449	0.179639	4124.88	1460.4	13.5634	5.69001	0.405158	1.55685	2.36094	3.24146	0.549137	0.501935	0.988239	0.936101	-0.0640694	0.523227	0.436912	0.0504481	5.33037	0.448253	0.129837
1	0.864821	0.751701	19.2574	25.6184	28.8444	34.4384	31.7805	36.6197	6962.21	22.1553	0.666885	2644.02	0.379767	7015	-1	113	51495353	2.79599	44	11.7249	173	37.7033	63.7148	77	639	20.1364	85.6782	-2.43422	51495353	0.199488	3281.18	1009.12	9.56467	4.56928	0.347561	1.3312	2.17122	2.7862	0.586691	0.549071	0.993679	0.954368	-0.0626109	0.506774	0.460642	0.0595022	4.97866	0.394357	0.13599
1	0.492619	0.443455	11.1708	25.1904	26.4197	19.4165	20.2237	27.4773	1773.83	12.4093	0.53529	1323.84	0.746318	1805	-90	103.6	13645208	3.43298	88	5.87738	179	62.1271	27.3507	53	605	38.9857	86.9464	-1.54774	13645208	0.125314	6811.61	2733.67	21.8525	10.0719	0.354235	2.03624	2.7028	5.88567	0.513664	0.45929	0.986444	0.933393	-0.0919093	0.649296	0.38639	0.0314343	6.04881	0.46113	0.0841919
1	0.881759	0.743199	20.2594	27.2598	34.2053	35.7351	33.3766	36.1109	8508.96	24.0366	0.684202	2945.9	0.346211	8554	13	111	63354153	2.80991	48	17.0936	171	38.1026	59.7808	71	685	20.3361	86.0603	-3.08623	63354153	0.190023	3832.63	2011.56	11.6117	4.66771	0.418257	1.13703	1.96457	3.36803	0.646057	0.621907	0.994625	0.964082	-0.152917	0.737472	0.459211	0.0601825	4.8503	0.619199	0.121836
1	0.865426	0.744908	20.8772	28.0266	31.9061	34.0147	30.3645	36.9053	9361.58	24.2549	0.725534	2960.69	0.316259	9398	-11	90	49041510	2.68526	39	13.2399	191	35.6375	44.9055	58	555	17.7208	72.2377	-2.73378	49041510	0.219928	3201.79	1188.57	9.3782	4.12579	0.381326	1.22288	2.07332	2.62045	0.609307	0.576656	0.992844	0.9531	-0.0681952	0.513249	0.463927	0.0717034	4.74611	0.423527	0.167532
1	0.746002	0.544357	9.21555	16.9292	16.0312	17.4642	21.6333	23.516	1154.79	12.6292	0.681517	781.046	0.676353	1176	-89.5	72	6250971	3.05695	61	6.69533	110	52.16	12.0672	35.5	453	29.6975	72.9071	-1.85132	6250971	0.169578	5169.83	1486.17	13.8695	7.24251	0.306044	1.73325	2.49547	4.22172	0.539414	0.491052	0.982203	0.924071	-0.0678165	0.545302	0.419698	0.0518868	5.27179	0.405757	0.121483
1	0.762891	0.746029	22.0358	29.5374	31.5753	33.6006	32.2025	35.4119	8958.29	22.5338	0.624466	3340.35	0.372878	8995	-43	85	46442915	2.87156	47	10.472	163	42.3071	33.9539	52	578	22.469	71.8554	-2.3911	46442915	0.194104	4010.33	1774.08	12.6215	5.23964	0.406588	1.39498	2.23641	3.27659	0.586506	0.548569	0.99165	0.949163	-0.0739338	0.546829	0.447642	0.0597555	5.0868	0.4531	0.148081
1	0.773601	0.665156	23.6697	35.5852	38.8973	35.1283	43.4626	43.566	15908.2	27.5287	0.767361	3986.25	0.250579	15963	9	83	71415177	2.44621	35	24.6929	147	29.2208	43.9384	53	690	15.0883	66.8864	-3.77058	71415177	0.249207	2543.21	1230.66	7.20351	3.33476	0.357392	1.03189	1.85933	2.26445	0.645224	0.62136	0.996062	0.96663	-0.0770211	0.52882	0.479617	0.0839949	4.36132	0.42801	0.176918
1	0.682646	0.264915	12.4057	46.8291	37.3631	49.4975	60.8358	62.522	8164.08	31.9677	0.491595	3988.55	0.488548	8232	-35.9	96	43490336	3.09688	57	9.58279	203	43.3282	36.4456	48	711	25.0761	72.6848	-1.95076	43490336	0.155641	3954.8	1445.02	12.3868	5.9189	0.342969	1.62429	2.39082	3.23842	0.532208	0.480912	0.993741	0.951405	-0.0617932	0.506808	0.434796	0.036393	5.63766	0.434042	0.0848853
1	0.469414	0.45632	23.7053	51.949	61.5549	44.2719	37.0135	65.1997	16138.2	24.3855	0.567962	5437.54	0.336935	16203	-14	96	93877260	2.77538	43	11.9892	173	38.1332	48.4932	63	627	19.6417	76.1171	-2.5555	93877260	0.205868	3442.23	1228.99	10.3652	4.23227	0.413317	1.1945	2.0483	2.79493	0.622411	0.59292	0.9942	0.959145	-0.096259	0.606771	0.461585	0.0692422	4.84157	0.494686	0.151994
1	0.857818	0.469989	13.9319	29.643	29.0689	29.1204	28.1603	154.379	3531.42	25.4283	0.443543	2528.41	0.715977	3531	-54	151	40740975	3.77351	99.5	7.05994	407	67.1114	53.1433	65	888	41.8872	107.415	-1.41192	40740975	0.0931969	8713.87	4456.44	25.6256	19.6481	0.131764	3.21756	3.22553	9.27183	0.370375	0.284618	0.98663	0.924694	-0.0318831	0.452855	0.293348	0.0108907	7.16773	0.310348	0.0257736
1	0.803836	0.649023	26.0091	40.0743	43.4166	39.4462	47.5395	48.8672	23061.1	32.2132	0.671093	5838.32	0.253168	23106	2	71	74904165	2.13926	25	17.7865	112	24.1247	41.5857	51	502	11.7146	56.9365	-3.11233	74904165	0.319328	1512.39	376.232	5.12879	1.68838	0.501345	0.740504	1.60451	1.13589	0.716202	0.701154	0.996367	0.96798	-0.123747	0.608365	0.425413	0.151931	3.66427	0.558036	0.308004
1	0.939555	0.582093	16.2014	27.8329	33.2415	36.0139	36.7696	37.6962	7627.79	26.1506	0.646845	2897.01	0.379796	7669	22	140.2	77153214	3.06915	58	18.8681	341	40.3459	80.1288	86	1012	24.6197	100.302	-2.4328	77153214	0.154449	3639.77	1108.11	9.20687	7.937	0.0740139	1.9998	2.59569	3.93373	0.463837	0.393959	0.995479	0.955304	-0.0152984	0.289294	0.391943	0.028397	5.81672	0.287794	0.0654162
1	0.651314	0.517666	10.9373	21.1281	23.0868	20.6155	19	24.3516	1972.04	13.7611	0.689282	1103.31	0.559476	2002	-65.9	83	9757887	3.02175	68	6.51288	119	48.8418	24.8367	47	459	30.3236	69.8145	-1.73027	9757887	0.167554	4257.21	1248.3	13.8425	5.83076	0.402468	1.50661	2.35509	3.52794	0.578825	0.53666	0.985548	0.933182	-0.102201	0.633743	0.411697	0.0568181	5.21062	0.505408	0.160339
1	0.891666	0.70939	17.0996	24.1047	27.0185	28.3196	27.313	31.4166	5485.21	21.4933	0.574699	2617.21	0.47714	5507	-54	83	26313524	2.86693	57	7.40799	116	44.9003	31.3979	53	498	26.5641	69.1245	-1.91862	26313524	0.19293	3792.37	1085.53	12.54	5.22275	0.409978	1.34282	2.25713	3.40578	0.623849	0.58789	0.98921	0.945389	-0.110312	0.651725	0.380412	0.075682	4.93708	0.535812	0.202906
1	0.759558	0.751727	12.5767	16.7305	18.4391	17.4929	20.1246	20.9284	1770.96	12.7078	0.765473	924.754	0.522177	1791	-63	86	10480768	2.91473	69	7.53721	130	51.1996	32.4757	60	529	30.4326	76.4978	-1.98181	10480768	0.194382	4797.24	1587.28	14.266	5.8364	0.410869	1.39271	2.29966	3.8756	0.632115	0.595328	0.989009	0.946188	-0.123849	0.672256	0.345468	0.0873336	4.83733	0.538835	0.187737
1	0.936433	0.75253	16.7736	22.2896	24.5967	26.2488	26.4008	28.0713	5386	20.8727	0.721545	2059.36	0.382354	5418	-0.3	104	40920217	2.91816	45	18.4345	221	41.4517	49.7831	63	804	19.6968	86.9059	-3.28175	40920217	0.189295	5074.28	2663.73	11.943	8.784	0.150663	1.79637	2.4767	5.55445	0.518655	0.46531	0.992728	0.951937	-0.0286669	0.374445	0.434579	0.0477544	5.30066	0.305045	0.107514
1	0.42958	0.395588	13.4874	34.0946	30.4138	32.249	21.2603	35.0571	3047.04	14.6464	0.567244	1791.84	0.58806	3076	-73	113	23664343	3.57209	82	6.42798	251	59.2981	30.2734	44	745	36.1143	87.711	-1.41877	23664343	0.109687	6776.74	2489.08	19.1691	14.1542	0.148343	2.7293	3.01271	6.67222	0.404403	0.323693	0.98628	0.923911	-0.0329424	0.43925	0.325798	0.0164669	6.68324	0.282161	0.0423342
1	0.773118	0.724147	10.7512	14.8467	15	17.4642	19.6469	19.6469	1195.33	11.4783	0.732255	743.843	0.622289	1207	-70.4	122.4	12624528	3.50889	73	9.93101	248	63.0527	41.5526	64	841	33.8541	102.271	-2.18357	12624528	0.122569	8732.81	5013.14	22.2926	16.4929	0.14656	2.70676	3.00196	9.15488	0.425309	0.351964	0.987092	0.931602	-0.0608736	0.570336	0.352196	0.0224424	6.33921	0.396792	0.0594326
1	0.69456	0.500815	17.9675	35.8766	40.3113	32.6497	40.2616	42.2374	10243	24.9184	0.661633	3447.34	0.336557	10280	1	94	60434817	2.68205	40	20.514	145	35.9549	45.926	58	693	17.4498	76.6738	-3.49327	60434817	0.217122	3769.68	1799.49	10.0711	5.33877	0.302104	1.06582	1.91796	4.19008	0.702973	0.683208	0.993984	0.967146	-0.180349	0.760488	0.371188	0.0917366	4.50268	0.60296	0.218432
1	0.913229	0.787556	19.1274	24.287	29.7321	26.6833	30.6757	36.7287	6783.71	22.1796	0.638474	2714.27	0.400116	6824	14	124	65398032	2.96249	47	17.1089	234	41.7409	69.1325	82	835	20.4084	97.8955	-3.04029	65398032	0.182185	4804.23	2332.87	11.7087	9.02498	0.128198	1.8706	2.54058	5.52443	0.50803	0.452098	0.993236	0.952499	-0.0229237	0.34226	0.425143	0.0432776	5.43854	0.288614	0.0987759
1	0.79295	0.651932	9.7917	15.0195	13.6015	16.5529	18.0278	18.0278	1081.21	11.9097	0.694771	733.245	0.678172	1100	-51.1	135	14301156	3.50279	68.25	9.92074	273	64.5094	53.5873	75	805	31.3284	114.022	-2.31452	14301156	0.127562	10129.5	6811.13	24.7351	18.512	0.142456	2.75916	2.99966	10.8771	0.42931	0.357587	0.984988	0.929345	-0.0739092	0.615715	0.358521	0.0232839	6.24686	0.465392	0.0529199
1	0.720542	0.556866	12.8372	23.0526	23.0868	27.2947	29.4279	29.8831	2576.83	16.6104	0.591878	1535.71	0.595968	2613	-78	93	19517737	2.93411	53	8.41346	136	55.6126	35.2579	64	602	28.5902	86.4261	-2.21557	19517737	0.205349	6226.35	2583.3	16.4041	9.6775	0.252583	1.70091	2.47031	6.76268	0.618948	0.583156	0.986307	0.943691	-0.0923943	0.60394	0.338724	0.0910058	4.90769	0.424824	0.217653
1	0.785358	0.767143	15.9643	20.8101	21.3776	28.4253	24.1661	28.4956	3704.33	16.3434	0.732285	1581.05	0.42681	3728	-1	120	33644962	3.06652	50	14.9906	286	44.9074	59.9834	74	887	21.846	94.9997	-2.7901	33644962	0.169907	5426.93	2287.08	12.628	10.0699	0.109742	2.00621	2.60939	6.03984	0.488233	0.427567	0.993219	0.951741	-0.0313428	0.39935	0.414694	0.0379501	5.58718	0.363343	0.0770629
1	0.947788	0.755456	18.9231	25.0485	29.8329	31.0483	28.6531	33.1512	7579.04	23.7407	0.734511	2540.36	0.335182	7609	-63	104	48428471	3.27793	70	5.54753	241	51.6429	38.6283	57	604	32.029	79.7786	-1.40457	48428471	0.138047	4872.48	1719.78	17.8431	5.99732	0.493903	1.63458	2.41547	3.2925	0.535466	0.484939	0.990985	0.942518	-0.0977051	0.654269	0.429614	0.0330143	5.90374	0.543653	0.0879451
1	0.687426	0.630292	15.0827	23.9298	23.6008	27.8568	26.9258	29.0172	3514.5	16.45	0.58289	1917.82	0.545687	3542	-46	113	30841834	3.38831	69	14.0838	309	54.7172	39.5929	56	933	30.0064	93.3138	-2.57631	30841834	0.129993	7139.87	4522.7	18.3533	13.818	0.139273	2.40643	2.84857	8.023	0.447048	0.376375	0.991302	0.944302	-0.0372398	0.45666	0.370902	0.0230978	6.22752	0.432295	0.0549104
1	0.684895	0.409914	9.54908	23.2953	23.0217	25	25.4951	30.3315	2170.75	15.9549	0.630085	1286.74	0.592764	2212	-65	108	19504372	2.93496	67	9.96917	138	57.6522	50.0597	83	815	33.1234	93.9017	-2.2407	19504372	0.200489	6311.56	2681.03	17.6626	8.30732	0.355884	1.66663	2.45204	5.50672	0.589204	0.551011	0.993243	0.956888	-0.0861934	0.582024	0.393226	0.0824302	4.89621	0.45096	0.189097
1	0.894474	0.700383	24.2151	34.5741	39.6232	37.3363	43.8634	46.4866	17458.7	30.9256	0.639827	5086.62	0.291352	17524	-17	96	116149466	2.51545	33	13.7975	156	38.3779	54.5842	73	623	17.3253	81.4127	-2.9123	116149466	0.266972	3648.58	1673.98	11.2497	4.1343	0.460121	1.09829	1.98052	2.92195	0.660685	0.636565	0.994363	0.962682	-0.0983608	0.589045	0.427426	0.117092	4.29302	0.537577	0.255167
1	0.856106	0.669168	13.0357	19.4805	22.3607	22.0907	24.8395	26.7021	2617.12	16.6773	0.610375	1504.65	0.574926	2645	-68.2	103	19536279	3.37559	67	10.1344	208	54.4298	31.1716	48	740	30.297	85.9425	-2.08505	19536279	0.131667	6414.45	2329.2	16.8202	12.667	0.13972	2.43806	2.88419	6.71666	0.440324	0.368193	0.987916	0.931894	-0.031851	0.425904	0.361113	0.0234178	6.24555	0.260494	0.0567047
1	0.827051	0.472949	11.8257	25.0042	34.0588	25.2389	28.2843	34.7275	3220.58	20.6797	0.488947	2156.98	0.669747	3251	-90	98	24188745	3.29966	93	6.8763	127	62.5331	26.1553	56	656	40.975	86.2578	-1.73595	24188745	0.138286	6756.3	3330.93	22.6458	10.2036	0.37782	2.01584	2.70509	6.08408	0.524827	0.472199	0.988097	0.938323	-0.0844295	0.614763	0.376586	0.0408496	5.79422	0.48784	0.132554
1	0.870412	0.734516	12.1921	16.5988	19.9249	19.6469	19.9249	21.7715	1798.92	14.4478	0.6644	1076.62	0.598481	1817	-70	82	9390070	2.9822	58	7.23719	128	48.0575	26.9741	49	472	27.4454	71.8881	-1.91792	9390070	0.181243	4440.29	1357.49	13.1025	7.28584	0.282565	1.73435	2.49332	4.26151	0.538164	0.489513	0.983759	0.927273	-0.0558582	0.498439	0.420947	0.0557495	5.26201	0.390103	0.156894
1	0.769874	0.696627	18.1524	26.0576	27.0185	25.0599	33.6006	33.8378	6452.75	20.061	0.74544	2248.54	0.348463	6489	-41	93	40408724	2.65974	39	9.40958	140	43.7139	46.6506	69	529	21.2695	78.913	-2.34261	40408724	0.239988	4050.98	1491.45	12.4826	4.79497	0.440966	1.1415	2.06028	3.47928	0.686588	0.660116	0.991037	0.955846	-0.143505	0.691266	0.339341	0.117885	4.38937	0.55806	0.222109
1	0.8774	0.784965	18.6068	23.704	32.6497	27.4591	29.1204	32.665	5960.67	20.7979	0.750512	2118.31	0.355381	6001	-20	86	32917945	2.52168	31	14.3372	138	36.921	44.0305	61	567	16.1168	74.0636	-2.979	32917945	0.26406	3546.73	1387.77	9.61609	4.75726	0.334067	1.20961	2.06763	3.29067	0.63397	0.606234	0.992546	0.956085	-0.0599635	0.477876	0.445311	0.106377	4.34304	0.406988	0.243191
1	0.477162	0.372563	9.3813	25.1804	17.2627	24.3311	29.0689	35.0571	1283.71	12.0152	0.503518	1134.44	0.883718	1321	-117	77	8874037	3.48185	106	4.96584	123	64.2864	-4.37926	17	556	44.6015	81.9614	-1.29811	8874037	0.112227	6698.49	2399.89	21.9242	11.6867	0.30387	2.34487	2.86349	6.13474	0.466404	0.401683	0.980127	0.915127	-0.07498	0.60988	0.363548	0.02473	6.22091	0.508135	0.0846065
1	0.801355	0.582064	15.9749	27.4452	25.632	33.2415	30.0832	34.3074	6113.96	21.9934	0.650658	2485.12	0.406466	6161	-44	95	41089227	2.78799	45	11.1654	141	46.0614	44.8951	68	636	23.018	81.6655	-2.52683	41089227	0.21893	4653.67	2169.35	13.8064	6.23844	0.372405	1.44025	2.26456	4.15385	0.594763	0.559541	0.991638	0.951875	-0.0713306	0.533642	0.442885	0.0819577	4.81296	0.474917	0.172202
1	0.799171	0.753925	31.0978	41.2479	43.0813	52.345	51.788	54.2125	26368.8	32.9641	0.61463	6970.5	0.264347	26431	-18	69	98642675	2.37449	28	15.1855	130	31.0861	32.6319	46	690	13.0501	61.0908	-3.03788	98642675	0.283485	2667.24	867.035	7.62997	3.43207	0.37525	0.945976	1.8284	2.53032	0.699726	0.680797	0.996167	0.970748	-0.108546	0.596414	0.400033	0.129345	4.03742	0.458337	0.230664
1	0.650409	0.546307	16.7952	30.7432	26.9258	43.4166	38.833	44.1135	6434.83	19.9957	0.64518	2593.15	0.402987	6472	-5	93.9	35390385	2.61827	40	13.008	139	35.0755	49.4557	63	528	17.6547	73.9475	-2.7231	35390385	0.22779	3022.37	941.611	8.95252	3.79198	0.401388	0.997855	1.88061	2.78679	0.689942	0.66947	0.99299	0.960727	-0.152624	0.710945	0.403332	0.0941759	4.41928	0.564287	0.204567
1	0.444688	0.333012	14.772	44.3587	29.4109	43.4166	36.0694	55.0908	6843.58	19.7258	0.572585	3044.39	0.444853	6895	-31	126	53406827	3.34103	77	5.56773	267	50.4892	56.9449	70	626	32.7051	88.0098	-1.13269	53406827	0.126035	4503.01	1324.43	17.316	4.89681	0.556982	1.3964	2.25039	2.91598	0.581695	0.541312	0.99319	0.952289	-0.157262	0.780261	0.438623	0.0332748	5.82587	0.646195	0.0911045
1	0.888256	0.708477	12.5387	17.698	21.587	21.2132	22.4722	24.8797	2012.04	15.7204	0.665801	1157.61	0.575343	2037	-46	94	10830646	3.06745	60	8.42978	157	45.4238	34.8277	52	566	26.6273	72.9175	-1.9173	10830646	0.161042	4103.99	1168.88	12.4004	6.32571	0.321577	1.6703	2.42817	3.51983	0.527485	0.475239	0.989865	0.939267	-0.061069	0.527288	0.431394	0.0416569	5.48539	0.393878	0.115413
1	0.767754	0.63526	20.8534	32.8265	37.2156	40.3113	34.9857	44.1248	11173.5	25.2027	0.641558	3767.39	0.337172	11235	-4	77	56732925	2.17878	23	23.3399	119	31.7572	42.754	58	702	11.6646	71.061	-3.93988	56732925	0.356456	3221.76	1543.27	8.07566	4.35448	0.295293	0.9937	1.86419	3.3631	0.700964	0.681861	0.99533	0.969805	-0.0597953	0.436676	0.391385	0.190926	3.66145	0.382323	0.39554
1	0.858547	0.768731	12.057	15.6843	19.6469	18.2483	19.2354	19.6723	1763.67	13.4657	0.807435	874.288	0.495722	1785	-56.6	75	7918086	2.84585	49	8.83438	130	42.8378	24.3305	44	462	23.3253	66.6026	-2.17637	7918086	0.197623	3843.93	1012.29	10.2562	6.08743	0.25026	1.56301	2.35981	3.62989	0.554299	0.508915	0.986481	0.933576	-0.0516622	0.46795	0.439129	0.0622142	4.9907	0.336017	0.141404
1	0.674494	0.563015	21.1458	37.5582	40.8044	44.9444	39.8246	48.7955	12385	25.3328	0.530356	4881.06	0.39411	12429	-33	101	76080322	2.94687	49	9.47657	223	42.4542	46.7194	62	698	22.894	78.2381	-2.16252	76080322	0.181542	3938.49	1252.53	11.64	6.12869	0.307533	1.55676	2.35866	3.6919	0.556288	0.512004	0.992698	0.950806	-0.0489903	0.468692	0.443727	0.0505173	5.30903	0.353996	0.114586
1	0.911184	0.822957	25.4409	30.914	39.0512	38.6394	44.643	45.299	14553.8	28.1684	0.620614	4644.95	0.319156	14623	-31	104	80926923	3.20083	65	7.97101	251	44.8665	38.6036	48	671	27.2642	74.3923	-1.60324	80926923	0.140671	4043.98	1235.63	12.5464	7.28904	0.261826	1.96076	2.58138	3.41447	0.469105	0.400449	0.991164	0.937792	-0.0278723	0.367313	0.392878	0.0250247	6.01956	0.325063	0.0528234
1	0.957522	0.821796	35.6066	43.3278	49.4065	55.0818	52.8867	58.1378	44509.2	41.4873	0.746963	8131.15	0.182685	44604	-12	108	243840496	3.06807	61	10.7146	222	40.1762	47.2585	53	767	25.4846	73.9377	-1.71486	243840496	0.150705	3233.42	836.452	9.83189	6.63892	0.191816	1.90114	2.5301	3.00689	0.47072	0.401706	0.993356	0.944624	-0.0152336	0.262944	0.396195	0.0260892	5.87396	0.301197	0.053711
1	0.676731	0.406618	6.92734	17.0365	13.6015	17.4642	19.3132	20.5183	840.042	11.5291	0.695145	619.36	0.737296	855	-58.6	108	4905241	3.33687	81	4.17802	181	51.871	35.8023	49	415	35.0775	75.7438	-0.986007	4905241	0.11939	4455.32	981.007	15.0974	7.92283	0.308098	2.06723	2.64275	3.5947	0.460432	0.390914	0.977831	0.904243	-0.0722592	0.594698	0.38472	0.0213712	6.1217	0.410038	0.0475928
1	0.688615	0.565455	20.6278	36.4801	41.3401	41.6293	36.0555	44.1928	12487.2	25.1207	0.634467	4102.52	0.328539	12542	-65	115	79555566	3.51365	88	4.0823	249	55.8854	33.6375	44	632	37.6772	79.6438	-0.766092	79555566	0.106838	5211.65	1589.77	20.0962	8.93085	0.383606	2.2837	2.7513	3.68173	0.428224	0.349403	0.987409	0.923226	-0.0417009	0.481109	0.350156	0.0147649	6.6943	0.41586	0.0341749
1	0.699769	0.595018	9.92864	16.6863	20.2485	14.7648	17	21	1293.04	11.6766	0.765788	749.522	0.579658	1310	-64	123	9807756	3.40861	93.75	3.7477	209	58.0907	46.1756	66	445	40.1445	86.5265	-0.985347	9807756	0.11811	5354.65	1265.44	17.8515	8.97096	0.330039	2.16522	2.72563	4.2471	0.457796	0.389239	0.977529	0.905336	-0.0629541	0.566159	0.381442	0.0230268	6.21475	0.387655	0.0624441
1	0.573311	0.439557	11.4532	26.0561	26.0768	29.1204	18.1108	29.2233	1855.75	14.9383	0.531298	1374.55	0.740696	1895	-78	99	10719576	3.46525	86	4.201	194	56.3115	20.8306	35	520	38.154	75.2115	-0.961709	10719576	0.110917	5222.85	1317.9	17.3661	10.2116	0.257613	2.34077	2.81823	4.70023	0.435841	0.361	0.980698	0.910276	-0.0442304	0.493118	0.35637	0.0178197	6.46632	0.326731	0.0465963
1	0.770156	0.684578	17.7353	25.9069	24.6982	34.8281	26.9258	35.1283	5934.17	19.9524	0.662194	2393.71	0.403378	5960	-36	115	38921757	3.22247	67	6.19565	203	46.7753	49.4941	62	539	29.0985	80.8115	-1.40507	38921757	0.137808	4080.83	1146.08	14.2303	6.61469	0.363416	1.85128	2.52255	3.17083	0.484504	0.420051	0.988304	0.929764	-0.0471252	0.489214	0.407169	0.0262333	6.00189	0.4174	0.0574296
1	0.783503	0.734137	26.5317	36.14	43.8292	40.5216	39.4462	44.4185	17066.2	28.3158	0.627158	5111.31	0.299498	17127	-20	97	102990168	2.67296	42	9.64598	148	39.0311	51.87	70	528	20.3057	77.5456	-2.34849	102990168	0.227798	3322.82	1364.4	11.7173	3.3067	0.555571	1.076	1.96971	2.13852	0.64479	0.617607	0.993631	0.956679	-0.124912	0.663519	0.444442	0.0902317	4.58768	0.608183	0.205887
1	0.93987	0.874081	15.6745	17.9326	21.1896	21.9317	22.4722	23.5797	3177.46	16.8543	0.780245	1339.59	0.421593	3199	-35	86	20528669	2.57789	32	15.1721	137	42.3546	42.4711	64	667	17.5634	80.1075	-3.0798	20528669	0.264801	4613.42	2534.02	12.5508	6.36741	0.323285	1.29127	2.13194	4.69325	0.653838	0.627781	0.992695	0.960208	-0.085246	0.555628	0.399386	0.118751	4.33149	0.445756	0.263115
1	0.630986	0.534946	13.7149	25.6379	34.0588	21.8403	22.8473	34.9142	3360.33	16.1772	0.664483	1632.76	0.485892	3397	-47	82	16208529	2.72455	45	8.51789	113	41.8536	34.8004	54	507	22.4406	69.0755	-2.15543	16208529	0.219672	3560.36	1005.13	10.7267	4.65152	0.39272	1.20157	2.12039	3.1961	0.654896	0.62533	0.990424	0.951061	-0.114704	0.64304	0.380068	0.0949722	4.57879	0.497838	0.237837
1	0.995183	0.649822	14.4406	22.2223	26.2488	27.313	28.178	30.692	4668.5	22.1153	0.663707	2035.29	0.435962	4710	-25	125	40936385	3.11142	58	8.54258	188	47.2614	64.6499	82	565	27.235	93.2276	-1.97182	40936385	0.158388	4511.77	1515.1	14.0298	6.56373	0.360806	1.57337	2.36636	4.07182	0.559665	0.516686	0.98972	0.943383	-0.0833958	0.60691	0.443932	0.0439006	5.51357	0.43782	0.107026
1	0.664376	0.548269	8.15383	14.872	18.1108	13.9284	19.6469	23.8537	731.542	9.88058	0.703553	558.059	0.762853	750	-78	93	3782882	3.24256	88.75	3.41179	146	53.6506	23.6267	41	379	37.8814	71.02	-0.990937	3782882	0.129963	4485.62	741.683	13.5828	7.89578	0.259432	1.98477	2.63567	3.90705	0.488251	0.425859	0.97281	0.89921	-0.0669843	0.555953	0.386598	0.030248	5.79287	0.377967	0.0720494
1	0.840389	0.448461	9.06787	20.22	21.3776	22.1359	23.7697	23.7697	1766.38	16.9926	0.612448	1153.82	0.653212	1781	-72	66	7230137	2.93159	63	7.96836	98	45.4835	11.2673	31	462	27.5162	63.7149	-1.9491	7230137	0.176861	3932.64	1134.14	12.4911	6.11301	0.343016	1.48919	2.34032	3.87991	0.590189	0.551042	0.985101	0.934471	-0.0946016	0.621783	0.411749	0.0590858	5.10536	0.535407	0.138389
0	0.843256	0.453201	12.2212	26.9665	33.2415	28.4605	33.0606	35.4824	4210.04	22.7397	0.561496	2245.58	0.533387	4247	-104	73	23340643	3.41941	83	4.97746	264	56.0452	-1.32964	15	660	36.3861	74.1336	-1.23276	23340643	0.119573	5494.03	2203.69	20.6503	5.80316	0.548809	1.70473	2.43431	2.82814	0.511611	0.453761	0.992371	0.943629	-0.11145	0.682943	0.417083	0.0261472	6.06239	0.588042	0.0656545
0	0.712704	0.494598	9.43448	19.075	15.8114	22.3607	21.095	23	1375.83	13.5948	0.615017	972.689	0.706982	1397	-74	78	8524239	3.26296	66	9.70033	183	52.3014	11.9277	31	620	28.829	78.1141	-2.17035	8524239	0.144575	5959.55	2814.61	17.2516	9.63529	0.28279	1.98504	2.62546	5.65401	0.499798	0.442229	0.987288	0.93469	-0.0776168	0.603562	0.409373	0.0328753	5.83739	0.448974	0.0817244
0	0.541783	0.298346	16.5968	55.6295	53.2259	55.9017	45.3982	68.3154	17077.1	30.1391	0.572302	5603.62	0.328136	17149	-33	67	64936836	2.669	40	14.5585	142	35.8115	22.0973	36	698	17.6153	61.5356	-2.87956	64936836	0.22164	3298.34	1353.48	9.73582	4.00915	0.409717	1.11305	1.97094	2.75801	0.644541	0.619097	0.995549	0.965535	-0.105429	0.619548	0.454103	0.0783672	4.61904	0.50436	0.171988
0	0.710118	0.430812	8.66515	20.1135	20.2485	18.0278	21.9317	26.4953	1380	14.283	0.60748	986.745	0.715033	1401	-97	55	6052097	3.03923	67	6.46957	110	48.9303	-4.04497	18	482	30.4223	65.7255	-1.71542	6052097	0.166006	4303.48	1433.82	13.7168	6.22252	0.367469	1.62778	2.42932	3.54176	0.548602	0.500822	0.985855	0.930841	-0.080677	0.580411	0.419264	0.0518411	5.27334	0.489417	0.144128
0	0.968485	0.861607	24.5766	28.5242	33.2415	31.7805	34.7851	35.0143	13857	27.6253	0.83444	3343.51	0.241286	13898	13	105	96150423	2.74112	41	20.1859	199	35.8198	56.7274	68	816	17.9127	83.1763	-3.36772	96150423	0.207953	3700.3	2274.71	10.5927	4.81295	0.362513	1.30274	2.10262	3.10449	0.588613	0.552372	0.995883	0.964172	-0.0672449	0.51964	0.476036	0.0591003	4.9322	0.445609	0.116558
0	0.622146	0.392386	14.1618	36.0915	34.2345	27.313	39.8497	46.2169	6050.25	22.4542	0.637118	2520.26	0.416555	6088	-46.3	60	23785274	2.79692	47	14.3954	116	38.8512	9.77398	23	654	20.4608	62.5053	-2.83619	23785274	0.195532	3811.38	1485.37	10.5529	5.19073	0.328648	1.28612	2.11696	3.52308	0.614292	0.583576	0.993503	0.958038	-0.099672	0.620588	0.457581	0.058697	4.89616	0.497643	0.119682
0	0.685678	0.4178	10.5722	25.3045	23.7697	27.7308	19.7231	31.0644	2774.62	17.3507	0.638304	1495.98	0.539165	2799	-100.2	70	18484484	3.08869	81	7.77686	104	60.0464	7.2826	42	572	36.9571	81.2648	-2.007	18484484	0.180223	6550.92	3254.37	20.2093	7.52301	0.454462	1.56281	2.41014	4.99644	0.609101	0.569683	0.988299	0.944972	-0.128408	0.685779	0.355539	0.0834265	5.12991	0.551909	0.23732
0	0.519023	0.363762	17.868	49.1201	52.4976	50.5371	32.6497	53.2729	12320.9	25.4944	0.549286	4696.57	0.381187	12379	-34.2	94	85083862	2.78621	43	13.1224	174	44.8266	44.6988	66	678	21.1395	82.905	-2.82399	85083862	0.218897	4875.26	3339.27	15.1359	5.84102	0.433168	1.37256	2.21617	3.92101	0.609726	0.576025	0.993152	0.956951	-0.0853489	0.554356	0.43048	0.0806172	4.84004	0.483943	0.160084
0	0.773798	0.420215	17.291	41.148	40.8534	49.6488	44.2832	50.6063	12613.9	31.8403	0.486128	5390.54	0.42735	12660	-46	102	67968549	3.299	70	7.32706	288	47.4785	33.3734	42	863	29.8692	73.2718	-1.31209	67968549	0.129869	4254.98	1326.08	14.544	7.51737	0.315609	1.98073	2.60264	3.55181	0.47	0.40204	0.994075	0.948717	-0.0405653	0.442443	0.391838	0.022668	6.19844	0.445823	0.0510811
0	0.690467	0.555907	23.2881	41.892	49.2443	45.31	38.6005	53.0943	16421.5	28.925	0.612532	5100.71	0.310612	16479	-4	121	135260861	2.97342	53	10.0925	198	41.9212	66.9697	81	647	23.837	90.5984	-2.1559	135260861	0.171985	3723.14	1452.21	12.5991	4.67804	0.455136	1.43519	2.23459	2.59158	0.554763	0.509074	0.993474	0.950579	-0.076647	0.566648	0.457591	0.0437318	5.38353	0.528605	0.102674
0	0.43662	0.33884	24.1527	71.2804	70.7107	64.8151	39.4588	76.243	28058.4	31.1224	0.480899	9285.5	0.330935	28153	-5	104	180869853	2.83598	48	15.4225	188	38.2268	54.1803	67	892	20.8365	80.1532	-2.76928	180869853	0.19118	3489.03	1677.61	11.4189	4.44765	0.435225	1.28469	2.1142	2.78136	0.592505	0.556423	0.996892	0.968063	-0.0855308	0.584594	0.468606	0.0546938	5.08229	0.493974	0.117785
0	0.934007	0.616107	12.5808	20.4199	24.4131	24.0416	23.5372	27.3861	2910.04	19.0723	0.652772	1510.04	0.518907	2937	-64	30	8122187	2.49575	31	15.4567	113	32.1698	-8.56759	4	553	14.8981	52.5877	-2.96075	8122187	0.26421	2692.07	767.252	6.97584	4.09804	0.247815	1.16812	2.07042	2.72706	0.636335	0.605946	0.992918	0.955411	-0.054806	0.448461	0.425655	0.108602	4.33767	0.347157	0.26369
0	0.598888	0.545655	12.7089	23.2911	31.3209	18.9737	27.313	33.3766	2170.29	13.9488	0.497159	1630.55	0.751305	2186	-115	65	13496615	3.34749	97	5.96207	113	60.5733	-8.80192	15	540	41.4423	78.5755	-1.50463	13496615	0.126577	6096.64	2421.58	20.8901	9.73629	0.358095	2.13483	2.75851	5.11613	0.485081	0.422005	0.983314	0.921616	-0.0708206	0.576087	0.365995	0.0303223	6.03383	0.449771	0.0985201
0	0.71213	0.499333	11.7953	23.6222	26.4764	20.6155	26.4764	27.0924	2841.58	16.8221	0.659255	1471.65	0.517897	2882	-31	107	16788668	3.02777	57	5.74217	169	42.0534	49.7571	62	413	25.4278	76.324	-1.46079	16788668	0.159589	3349.58	783.445	11.3453	5.35597	0.352953	1.63469	2.38465	2.65482	0.518564	0.463213	0.983089	0.918487	-0.0535441	0.4856	0.432343	0.0373276	5.53915	0.399505	0.0817652
0	0.692893	0.611152	32.001	52.3618	64.3506	60.1082	51.2445	67.2086	40292.6	36.2811	0.544483	10438.8	0.259075	40456	-11	78	157414461	2.72578	41	19.1025	202	33.5028	27.8443	34	841	17.7453	62.3779	-3.07844	157414461	0.206817	3115.7	1364.84	9.35494	4.23875	0.372388	1.17505	2.00294	2.84657	0.620155	0.590992	0.996738	0.969324	-0.102793	0.626012	0.475193	0.064121	4.8279	0.524965	0.136697
0	0.571247	0.287374	8.00566	27.858	21.095	26.2488	28.4253	36.5787	1930.5	15.9138	0.587958	1275.22	0.660563	1958	-95.3	92	12844400	3.40743	67	6.29826	196	56.0908	16.1307	33.5	623	31.8392	80.9936	-1.60106	12844400	0.12862	6299.76	2554.62	18.5056	10.3073	0.272328	2.10952	2.70375	5.78921	0.489651	0.431036	0.986096	0.930867	-0.0785275	0.608373	0.40072	0.0277906	6.0759	0.441096	0.0716486
0	0.639338	0.537553	25.3038	47.0721	37.4833	50.4876	53.6004	56.8067	24542.9	30.095	0.717329	5693.55	0.231984	24594	-16	75	101285463	2.74646	42	17.8973	195	35.0199	27.2852	37	765	17.9123	64.174	-3.0784	101285463	0.206904	3373.82	1762.09	9.86414	4.84546	0.331258	1.36265	2.1607	2.97238	0.573947	0.533775	0.995276	0.960232	-0.0516901	0.455579	0.469637	0.0566789	5.00073	0.401504	0.123343
0	0.686967	0.555829	25.9771	46.7358	51.4782	54.7083	44.4072	56.8331	22532.5	32.1059	0.530543	7271.72	0.322721	22607	-22	100	141603034	2.87587	52	11.4467	166	42.3107	48.7316	67	643	23.2934	79.1434	-2.43981	141603034	0.191062	3888.91	1689.6	12.8547	4.54744	0.472103	1.2655	2.1285	2.93232	0.610025	0.577012	0.994183	0.958244	-0.106974	0.646507	0.451553	0.0617995	5.06066	0.55432	0.148559
0	0.652176	0.413095	13.7079	33.1834	42.107	27.8029	39.8121	45.0555	5348.21	21.6414	0.565521	2615.22	0.488989	5414	-8	121	48654432	3.1333	55	13.7498	236	46.8035	59.1415	74	774	24.4171	94.7986	-2.64717	48654432	0.159641	5489.07	2787.9	13.7776	9.8166	0.162725	1.9901	2.62053	5.84264	0.494022	0.434869	0.991263	0.945451	-0.0301028	0.389826	0.412969	0.0347182	5.73385	0.294364	0.0779269
0	0.829187	0.485703	10.0665	20.7256	20.0998	22.8473	21.2132	25.0799	2389	17.1854	0.749858	1152.52	0.482428	2410	-63	92	14321452	2.96117	72	5.91142	150	51.9232	36.4963	64	474	33.2685	77.0877	-1.67522	14321452	0.189169	4610.53	1635.11	16.1652	5.67262	0.476096	1.44684	2.34303	3.53739	0.607326	0.566519	0.987084	0.938797	-0.121339	0.667664	0.363638	0.0849721	5.0317	0.588134	0.238672
0	0.614442	0.570775	22.1316	38.7746	36.8782	39.6989	40.8044	56.3116	13271.7	23.8248	0.601368	4507.77	0.339652	13355	18	130	122824876	2.97784	54	20.1195	285	38.94	74.1959	83	932	22.8022	95.9006	-2.92438	122824876	0.167027	3691.89	1484.73	9.85138	7.0948	0.160879	1.79103	2.46148	3.88018	0.494852	0.433268	0.995374	0.957012	-0.02053	0.327742	0.421925	0.033982	5.60095	0.274577	0.0777889
0	0.501277	0.332462	18.09	54.4121	65.8027	38.0789	49.2544	70.5479	14078.4	27.2755	0.432062	6525.9	0.463539	14150	-13	131	136105494	3.34222	68	16.3899	278	50.8193	58.3552	70	1094	28.8152	98.0753	-2.64743	136105494	0.132286	6213.43	3567.39	16.0646	12.5803	0.120261	2.36928	2.83334	6.94891	0.443428	0.370861	0.994157	0.952535	-0.0178747	0.319726	0.365935	0.0222504	6.28958	0.302276	0.0490641
0	0.834908	0.739343	12.76	17.2586	19.6977	21.0238	19.2354	21.4709	1938	14.4093	0.664966	1130.46	0.583311	1964	-70	65	6564616	2.94323	53	6.23759	144	41.1835	10.4369	23	428	25.5216	57.8141	-1.59253	6564616	0.170127	3233.54	616.196	10.2129	4.84584	0.352836	1.38207	2.25979	2.91847	0.593379	0.554192	0.986465	0.934911	-0.0989065	0.629797	0.420488	0.0514687	5.1428	0.496026	0.105403
0	0.927224	0.799938	11.2857	14.1082	16.1245	16.4012	16.2788	16.7631	1488.33	13.0814	0.874204	721.115	0.484512	1504	-8.1	133	14862974	3.09223	53	7.90593	210	45.2182	74.0186	88	535	24.1748	99.4097	-1.93077	14862974	0.160408	4403.54	1123.37	11.7674	7.66298	0.208739	1.84936	2.54096	4.23151	0.505304	0.448401	0.985691	0.928335	-0.0474299	0.481665	0.419007	0.036574	5.59924	0.380223	0.0881954
0	0.775964	0.605348	10.6531	17.5984	18.7883	20.6155	17.8885	21.1896	1677.96	13.6557	0.756387	902.805	0.538038	1696	-40.5	39.5	3170579	2.23597	28.25	11.5744	72	27.5592	6.93573	19	388	13.1118	43.2371	-2.57681	3170579	0.294712	1821.34	258.352	5.06382	2.84597	0.275968	0.955416	1.85107	1.92911	0.679596	0.657823	0.990036	0.94893	-0.0673283	0.471957	0.422414	0.130723	3.80859	0.362408	0.218949
0	0.796725	0.788537	17.6356	22.365	23.5372	25.0799	27.5136	29.0861	4801.62	17.8187	0.743048	1852.36	0.385778	4826	-17	44	8587217	2.07874	21	22.2276	96	22.4169	15.4407	23	463	9.87363	42.1825	-3.58705	8587217	0.329532	1540.95	340.276	4.11093	2.37319	0.265415	0.840717	1.70126	1.66398	0.697784	0.681084	0.994089	0.960954	-0.0611453	0.441649	0.439413	0.149519	3.57666	0.367752	0.232644
0	0.727944	0.405675	11.5304	28.4228	21.8403	25.632	32.249	39.1024	3645.71	20.6902	0.553238	2070.59	0.567952	3685	-8.6	86	17314982	2.52695	38	13.4259	121	33.436	45.0649	59	516	17.237	68.5476	-2.75118	17314982	0.241398	2667.93	735.322	7.94123	3.79397	0.354003	1.15206	2.00967	2.45762	0.626827	0.598273	0.992151	0.95199	-0.0736368	0.525189	0.464271	0.0867479	4.43455	0.477911	0.192091
0	0.698272	0.485243	24.4157	50.3165	61.8466	52.3927	53.4509	63.8201	21191.5	35.1346	0.489748	7561.68	0.356827	21281	9	110	144784726	2.75796	44	14.4101	200	34.9243	62.6081	73	760	19.1416	82.4832	-2.61278	144784726	0.200847	2883.71	982.149	8.92686	4.55059	0.323177	1.40712	2.20557	2.55979	0.556741	0.511394	0.995758	0.959829	-0.0398344	0.413503	0.461693	0.0537333	5.06136	0.379486	0.119569
0	0.793943	0.555177	14.5519	26.2112	32.249	24.6982	33.541	35.0571	5276.79	20.8102	0.710677	2062.49	0.390861	5303	-28	67	15669534	2.7546	45	13.8413	181	33.294	20.264	28	615	19.1774	54.3585	-2.35106	15669534	0.196893	2544.21	584.19	7.12145	4.66252	0.205613	1.45198	2.23631	2.53591	0.547281	0.499396	0.993509	0.949916	-0.0332465	0.366646	0.456473	0.0502024	5.07571	0.310714	0.107231
0	0.648538	0.593736	22.9276	38.6159	43.1856	45.607	41.4005	48.6826	13093.4	25.0439	0.609293	4409.19	0.33675	13148	40	132	143671022	2.57296	40	15.0671	181	33.7214	89.7367	103	624	17.4598	104.533	-2.94446	143671022	0.228593	2874.54	1052.03	9.35105	3.53535	0.446888	0.977094	1.84265	2.57391	0.684416	0.665007	0.995184	0.966629	-0.15358	0.713696	0.428127	0.0892321	4.38697	0.60515	0.195565
0	0.807087	0.612235	27.2513	44.5111	57.5847	53.1507	60.1664	60.1664	21157.6	35.9243	0.454902	8132.26	0.384365	21265	-3	102	120644535	2.85061	48	14.0684	204	36.4876	51.2081	61	750	20.8049	75.3219	-2.4746	120644535	0.18427	3051.11	975.652	9.22079	5.02589	0.291668	1.5017	2.28032	2.75693	0.540757	0.491422	0.995016	0.95601	-0.0348318	0.388883	0.452663	0.0439571	5.28183	0.33685	0.0960964
0	0.859423	0.680625	17.4089	25.5778	30.8869	29.5296	31.7805	35.242	5558.83	21.9822	0.550712	2755.59	0.495715	5603	-31	113	48272087	2.70631	50	8.60883	143	46.9262	65.2856	92	498	25.5829	92.8192	-2.22447	48272087	0.229912	4353.2	1414.42	12.6181	6.20957	0.337128	1.43671	2.29245	4.13581	0.61051	0.576206	0.987485	0.94237	-0.0643461	0.501327	0.409548	0.097994	4.58987	0.418518	0.192874
0	0.538142	0.383005	10.9081	28.4803	28.1603	22.1359	29.8329	32.8024	2886.62	15.3264	0.636279	1540.86	0.533793	2921	-35	65	9208769	2.50615	37	11.2401	109	33.0546	26.2338	40	407	17.1014	56.1481	-2.4937	9208769	0.249058	2464.39	540.696	7.44934	3.47327	0.362832	1.03891	1.94965	2.38541	0.668386	0.643394	0.989426	0.948065	-0.106534	0.606271	0.411728	0.107325	4.25221	0.480605	0.218856
0	0.854742	0.629666	9.52473	15.1267	15.2971	16.6433	17.4929	18.1384	1229.46	12.9294	0.753316	736.743	0.599242	1249	-31	101	7964680	2.77844	42	7.98519	135	41.9261	51.217	70	398	21.2917	79.8552	-2.13712	7964680	0.208485	3753.67	1001.84	10.7472	5.51208	0.318142	1.30425	2.19068	3.79895	0.642558	0.6115	0.983681	0.937292	-0.120118	0.66024	0.381246	0.0842533	4.66889	0.480627	0.174988
0	0.894033	0.621909	14.267	22.9407	24.1868	28.1603	27.2029	28.1603	4547.71	20.5098	0.780667	1700.38	0.373899	4571	16	94	22592109	2.45705	42	10.957	120	29.6421	54.9121	63	394	17.4582	70.3028	-2.33019	22592109	0.236308	1927.15	347.38	6.48334	2.43002	0.452539	0.836189	1.724	1.72601	0.711149	0.693872	0.991514	0.955106	-0.184675	0.750851	0.40309	0.0973074	4.15377	0.651373	0.199387
0	0.976991	0.642057	13.3047	20.722	24.1868	23.4307	25.0599	25.7682	3783.67	20.2452	0.761762	1541.49	0.407406	3806	-48	67	14702925	2.46255	30	8.93774	103	37.6676	27.1364	46	443	17.4529	62.1538	-2.35479	14702925	0.271077	3126.71	950.062	9.20885	4.20028	0.367357	1.15182	2.05324	2.86521	0.655576	0.628559	0.989504	0.94843	-0.069579	0.494655	0.405534	0.121898	4.17603	0.421998	0.228881
0	0.984414	0.820718	22.1596	27.0002	33.3766	38.6394	36.0555	39.0128	10045	26.5794	0.578654	3890.75	0.38733	10087	-23	100	53914427	3.15022	62	14.0626	256	42.771	35.0799	40	848	25.912	73.1091	-2.15455	53914427	0.14665	4114.34	1147	10.3302	9.67326	0.0323482	2.14736	2.69625	5.04091	0.456126	0.385307	0.992617	0.945188	-0.0183475	0.312414	0.381005	0.0258187	5.96943	0.233933	0.0559198
0	0.647445	0.476122	19.7195	41.417	40.025	44.4185	34.2053	51.2738	12564.6	26.8152	0.638927	4090.71	0.325574	12610	-32	83	60376232	2.73951	44	11.5659	168	38.9466	35.9789	52	685	20.1695	69.1951	-2.51591	60376232	0.211533	3493.48	1444.06	11.4857	3.88787	0.491556	1.05603	1.95416	2.75991	0.674571	0.65112	0.995346	0.966368	-0.158224	0.730454	0.406107	0.0843794	4.6273	0.611768	0.201997
0	0.778565	0.556444	24.2822	43.6382	43.0465	54.7083	56.0803	60.8441	21641.4	33.9752	0.559467	6712.74	0.31018	21727	-39	103	115279146	3.22264	67	7.9888	229	45.5459	36.9917	46	785	28.5783	72.8409	-1.47396	115279146	0.136077	3937.42	1233.55	14.0714	5.93688	0.405178	1.77547	2.45842	2.7722	0.488647	0.424788	0.994723	0.950953	-0.0496506	0.502353	0.41517	0.0248266	6.01499	0.506768	0.0556294
0	0.916932	0.855844	11.354	13.2665	16.5529	16.1555	14.8661	17.1172	1241.08	12.1645	0.80455	694.169	0.559325	1258	-122.3	48	8840473	3.05675	54	9.26842	126	57.2308	-11.5413	18	684	28.7803	83.8296	-2.30378	8840473	0.189116	6894.2	4146.34	18.5823	8.16908	0.354573	1.69735	2.4718	5.23308	0.572677	0.530974	0.991007	0.94927	-0.106904	0.635354	0.401146	0.0681246	5.12312	0.535254	0.142675
0	0.492351	0.451905	20.7311	45.8749	39.5601	30.8058	56.8595	57.7668	10832.3	22.5865	0.525989	4501.13	0.415529	10876	-64	51	38207152	2.89824	47	10.6924	195	38.9373	-0.661273	11	604	20.8047	59.2704	-2.26444	38207152	0.186902	3512.54	1377.67	11.6843	4.38559	0.44809	1.28791	2.12855	2.71582	0.595341	0.559758	0.993466	0.954224	-0.100878	0.632772	0.463321	0.0556394	5.10179	0.53427	0.13276
0	0.879505	0.589315	7.07562	12.0065	15.0333	13.0384	15.0333	15.5885	584.917	10.5598	0.772165	438.029	0.748875	596	-120	26	3360560	2.95475	53	7.97607	75	48.2717	-28.8557	-6	447	25.8419	75.0901	-2.10354	3360560	0.188359	4805.87	1302.91	12.0889	8.27921	0.1733	1.79707	2.51213	5.01646	0.537005	0.489196	0.980336	0.922348	-0.0878868	0.602206	0.422555	0.0585603	5.09383	0.420793	0.150342
0	0.529606	0.344929	17.0634	49.4693	40.3113	57.6281	41.3038	62.434	10532.3	26.1992	0.482572	4815.09	0.457173	10590	-81	40	46462718	2.83161	40	13.1115	130	41.1112	-10.6004	5	745	19.0463	66.2376	-2.68809	46462718	0.211713	4275.05	2083.34	11.8991	6.12786	0.3118	1.38071	2.21493	4.21079	0.61009	0.577418	0.994105	0.960609	-0.0764082	0.553347	0.437394	0.0759765	4.92518	0.446017	0.196883
0	0.881206	0.550307	16.9992	30.8903	43.566	32.28	41.3038	44.9555	9114.33	27.2207	0.637916	3307.79	0.362921	9156	-98	48	50487185	2.86491	44	9.83835	113	49.2073	-5.70631	19	610	22.8509	74.257	-2.46387	50487185	0.21131	5481.55	3647.17	16.9182	5.45107	0.471741	1.32208	2.18435	3.64692	0.627497	0.595904	0.991963	0.954087	-0.120266	0.633978	0.410236	0.0853688	4.80071	0.562283	0.167717
0	0.814564	0.802254	20.5591	25.6266	29.1204	31.4006	28.6007	34.1467	6949.71	20.8745	0.690566	2550.29	0.366964	6983	-34.8	76	32271174	2.77791	43	14.9883	134	38.5304	24.7567	37	613	19.0347	67.9808	-2.95336	32271174	0.200891	4008.5	2121.89	11.8693	5.06039	0.396878	1.19844	2.03716	3.6151	0.642511	0.61707	0.993261	0.959762	-0.132318	0.691129	0.445817	0.0683152	4.75573	0.570444	0.147184
0	0.643174	0.489218	15.1693	31.0073	25.0799	32.9848	34.9285	34.9857	5898.54	19.9431	0.585506	2696.39	0.457128	5909	-74.2	59	24188001	3.01772	50	9.39028	151	42.7089	1.8614	16	576	23.0587	63.9798	-2.10452	24188001	0.173108	4089.95	1483.1	12.5238	6.5925	0.300933	1.64872	2.42016	3.85065	0.540094	0.491598	0.989511	0.940431	-0.0528386	0.481189	0.434603	0.044081	5.48877	0.374254	0.102801
0	0.676762	0.40299	8.95678	22.2258	23.2594	18.6815	22.8035	28.6356	1637.33	15.0416	0.637874	1053.19	0.643236	1670	-107	33	9551326	2.84771	44	11.3316	96	47.9627	-19.3892	3	591	22.5631	75.6264	-2.62014	9551326	0.212285	5343.41	2713.16	13.9962	7.76589	0.278586	1.62086	2.39143	5.11095	0.570969	0.530533	0.988177	0.9427	-0.06797	0.524967	0.431601	0.075649	4.86726	0.464071	0.193188
0	0.636025	0.55192	12.6029	22.8347	21.1896	19.2354	27.0185	28.6007	2669.96	14.5234	0.71893	1294.59	0.484875	2698	-34.3	61	8749965	2.67675	41	13.5502	110	34.5303	15.3933	27	490	17.7826	56.9485	-2.73283	8749965	0.218255	3006.18	970.31	7.94712	4.67521	0.245843	1.40192	2.19249	2.70081	0.560445	0.517132	0.990384	0.941671	-0.0406033	0.405368	0.469448	0.0636121	4.81357	0.388423	0.141616
0	0.841636	0.721889	20.547	28.4629	29.8329	31.0644	32.2025	35.0143	9389.46	23.9554	0.697304	3086.66	0.328737	9408	-50	30	23588075	2.3748	29	17.7794	108	29.0822	-7.38659	3	646	12.9609	50.0723	-3.22932	23588075	0.280381	2452.67	821.569	6.45293	3.92013	0.232829	1.14542	2.00215	2.59721	0.631555	0.603535	0.994977	0.961999	-0.0442294	0.387906	0.459169	0.10756	4.21428	0.333341	0.22806
0	0.753787	0.531871	9.59881	18.0473	18.0278	21.587	21.1896	22.9129	1493.88	13.6038	0.661309	955.628	0.639698	1514	-76	47	5624704	2.7232	41	11.9442	109	40.2657	-0.656539	17	596	20.1421	60.9519	-2.55107	5624704	0.220365	3714.7	1383.46	10.2628	5.73903	0.277947	1.41422	2.2533	3.71589	0.596543	0.560201	0.991593	0.950748	-0.0683209	0.514097	0.432791	0.080608	4.68254	0.497015	0.163839
0	0.611862	0.514671	14.0387	27.277	23.4094	29.1548	30.6105	32.0312	3846.88	16.6897	0.648118	1831.9	0.476205	3873	-38.8	45	8190700	2.30024	26	15.2064	89	27.8551	11.9034	23	561	12.7914	45.9872	-2.85389	8190700	0.291111	1973.13	382.703	5.45195	2.98326	0.289932	0.945017	1.85335	2.08629	0.689487	0.668162	0.994729	0.963537	-0.0813317	0.520131	0.404845	0.135052	3.89778	0.384976	0.257883
0	0.661869	0.642971	11.4605	17.8243	16.4012	20.2485	20.2237	20.8567	1554.33	11.7973	0.72241	898.249	0.5779	1571	-46	69	6133581	2.6246	36	9.94694	101	38.0811	24.0083	40	411	18.9909	62.484	-2.42085	6133581	0.23738	3327.86	731.596	8.17462	5.6538	0.176061	1.29893	2.1911	3.95549	0.653124	0.622543	0.984934	0.940776	-0.0973347	0.592294	0.360224	0.104592	4.42249	0.474699	0.240474
0	0.719571	0.538378	17.6951	32.8675	37.108	36.7696	28.8617	40.4351	8241.71	23.6505	0.641164	3077.46	0.373401	8296	-40.5	63	25058147	2.511	30	11.9361	104	32.1103	19.8586	31	459	14.9266	54.9592	-2.60362	25058147	0.253958	2626.15	719.088	8.03437	3.25898	0.418254	0.938681	1.83885	2.36961	0.702947	0.683181	0.992627	0.959458	-0.156313	0.704267	0.386132	0.117474	4.17282	0.609146	0.272956
0	0.964379	0.573751	12.5754	21.9179	30.3645	27.5136	28.0179	30.4302	3443.42	21.1371	0.671623	1641.92	0.476828	3469	-39	75	15422953	2.57205	33	11.5098	123	37.312	31.4036	48	482	16.7081	66.6779	-2.67021	15422953	0.249745	3459.75	1101.79	9.22393	5.4498	0.253768	1.29963	2.13318	3.75506	0.62573	0.597255	0.98809	0.945283	-0.0579974	0.472542	0.442925	0.0956562	4.45576	0.337072	0.189758
0	0.823745	0.636575	17.828	28.0061	29.6816	37.855	37.108	38.9487	6257.71	23.0699	0.593322	2767.82	0.442305	6302	-48	76	24735500	3.10969	57	9.31732	186	41.746	14.1488	22	627	24.5685	62.65	-1.74337	24735500	0.15364	3724.83	1131.19	12.7486	5.01382	0.432337	1.2179	2.07921	3.51827	0.640953	0.613484	0.993245	0.959034	-0.185741	0.807664	0.429641	0.0495595	5.31032	0.658294	0.113659
0	0.840145	0.503195	10.0954	20.0627	24.7386	20.6155	26.4008	26.4197	2030.58	16.8556	0.671537	1154.77	0.568688	2059	-47	82	9493579	2.86876	52	8.34556	128	41.5929	30.8922	47	440	23.2422	67.9027	-2.10025	9493579	0.185529	3656.44	868.82	10.024	6.17212	0.236224	1.52052	2.33361	3.84898	0.573731	0.533549	0.984981	0.932928	-0.0643071	0.526497	0.438582	0.0533604	5.06737	0.356479	0.120487
0	0.502339	0.39502	22.7822	57.6736	54.1295	51.1077	44.7214	68.469	22009.8	28.9717	0.532181	7136.77	0.324255	22052	-27	68	71113348	2.63577	36	12.4433	156	32.4173	24.095	34	591	16.2096	56.7873	-2.51968	71113348	0.228526	2644.24	714.509	7.93422	3.97557	0.328663	1.20062	2.06484	2.5225	0.615324	0.583507	0.994061	0.957199	-0.0632862	0.494833	0.459076	0.0763208	4.71412	0.38458	0.187376
0	0.615945	0.47718	11.0243	23.103	23.4094	18.6011	26.4008	28.4956	2000.04	14.2302	0.588511	1304.43	0.652204	2018	-77.3	57	7411228	2.79122	49	7.00771	98	43.1626	7.25173	27	451	23.9334	60.6017	-1.92371	7411228	0.209137	3619.97	828.548	10.3998	6.26402	0.243162	1.52556	2.36217	3.91045	0.585165	0.545416	0.98458	0.932961	-0.0566788	0.475425	0.411618	0.0732533	4.89187	0.327019	0.196544
0	0.493841	0.457481	9.29129	20.3097	15.2971	19.105	23.3238	23.4521	1252.79	10.0297	0.743274	756.115	0.603544	1271	-53	61	4306953	2.75813	43	10.7652	125	37.941	12.0386	27	481	20.3595	58.212	-2.37476	4306953	0.2108	3243.71	982.212	9.14319	5.31728	0.256638	1.45736	2.26523	3.18042	0.564902	0.522021	0.989151	0.94006	-0.0606536	0.496866	0.451645	0.066616	4.86311	0.448032	0.165441
0	0.777568	0.688169	15.9552	23.185	25.807	23.6008	27.2029	29.2746	3447.92	18.0279	0.581924	1896.66	0.550089	3478	-35.3	96	21798579	2.73363	45.75	11.0091	164	42.7197	49.5972	70	585	22.6712	79.1679	-2.40677	21798579	0.225713	3807.68	1409.24	12.2006	5.39594	0.382641	1.32268	2.20089	3.63206	0.61912	0.58587	0.991569	0.952234	-0.0932954	0.596478	0.418795	0.0910486	4.71707	0.493499	0.209078
0	0.744308	0.46423	13.4914	29.062	32.45	34.4819	27.313	35.3412	5175.08	21.6311	0.652627	2216.99	0.428397	5213	3	87	20243430	2.68128	39	14.4643	162	31.0388	36.3986	37	612	16.6512	62.3158	-2.33825	20243430	0.219329	2558.4	672.709	8.10682	3.66002	0.374225	1.0113	1.90047	2.62636	0.678434	0.656129	0.99463	0.964241	-0.167885	0.743557	0.414845	0.0889159	4.55784	0.64935	0.222327
0	0.689961	0.529895	20.5868	38.8508	42.1545	47.3814	47.1275	54.7175	11778.1	26.8056	0.575062	4353.3	0.369611	11830	-3	72	36723007	2.45274	32	16.4069	158	27.3106	32.442	38	532	13.8264	55.7156	-2.82792	36723007	0.260112	2051.74	502.062	6.12473	3.01431	0.337192	1.0008	1.86779	2.00923	0.654933	0.631234	0.994293	0.959533	-0.086278	0.560841	0.461401	0.0998154	4.32551	0.470537	0.239183
0	0.746549	0.715802	21.7908	30.4425	39.0512	31.9531	41.4849	41.8808	8239.58	22.7268	0.611901	3224.08	0.391292	8284	-32	88	44330517	2.76205	45	12.0052	155	39.6785	40.0378	55	581	20.5556	73.1529	-2.60575	44330517	0.205036	3748.32	1646.32	12.0814	4.77059	0.431404	1.19423	2.07119	3.33234	0.64777	0.620922	0.993008	0.958307	-0.129821	0.684962	0.420753	0.0742364	4.74458	0.569959	0.144601
0	0.623579	0.47459	17.7998	37.5055	32.249	38.0789	32.8938	44.6878	8104.25	23.3877	0.590066	3306.68	0.408018	8157	-52.4	68	30338550	2.73792	46	9.88357	106	38.908	21.21	37	566	21.0918	60.9863	-2.28003	30338550	0.207904	3269.46	828.73	9.60065	4.6348	0.346382	1.26649	2.14434	3.02111	0.619061	0.587032	0.992555	0.953727	-0.0785504	0.554847	0.435788	0.0710289	4.78157	0.43755	0.151236
0	0.896588	0.680101	10.2429	15.0608	17.4642	15.8114	19.2094	20.3224	1223	13.5033	0.702906	786.813	0.643347	1236	-86.5	30	3890821	2.77365	47	7.96681	86	38.1629	-16.5008	-1	464	21.7729	56.1063	-1.8907	3890821	0.203932	2875.64	515.426	8.08654	5.61456	0.178438	1.55148	2.36384	3.18815	0.55452	0.508068	0.987192	0.93355	-0.0473989	0.447886	0.428664	0.0647528	4.97446	0.354903	0.171186
0	0.882107	0.749268	8.82344	11.7761	14.3178	13.4164	14.4222	15.2971	694.792	10.3878	0.747654	507.403	0.730295	709	-118.2	44.2	3837724	3.07898	64	6.80808	102	52.161	-14.536	9	463	29.0874	73.5722	-1.86791	3837724	0.173508	5201.57	1691.69	14.3202	8.93375	0.227801	1.86069	2.56268	5.44935	0.531184	0.482215	0.980816	0.92348	-0.088112	0.615057	0.418114	0.0536093	5.28719	0.466177	0.128759
[truncated: 40 more columns]
