# Supplementary material for: Differential diagnosis of benign and lung adenocarcinoma presenting as larger solid nodules and masses based on multiscale CT radiomics
Source: PLoS One. 2024 Oct 4;19(10):e0309033. doi: 10.1371/journal.pone.0309033 (PMC11451992; doi:10.1371/journal.pone.0309033)
Supplement: S4 Table — OR odds ratio, CI confidence interval*P value < 0.05. (XLSX) [file pone.0309033.s005.xlsx]

## Sheet: Sheet1
S4 Table. Univariable and multivariable analyses
Features	Univariable analysis		Multivariable analysis
Age	OR (95% CI)	P value	OR (95% CI)	P value
	1.066(1.025, 1. 108)	0.001*	1.069(1.023, 1. 116)	0.003*
Sex	0.357(0.162, 0.784)	0.01*	0.452(0.163, 1.252)	0.127
Smoking status	1.066(1.025, 1. 108)	0.02*	0.372(0.133, 1.042)	0.06
Max diameter	0.74(0.486, 1. 128)	0.162
Mean diameter	0.724 (0.45, 1. 166)	0.184
Location	0.943(0.445, 1.999)	0.878
Spiculation	3.706 (1.277, 10.751)	0.016*	5.515 (1.544, 19.702)	0.009*
Lobulation	2.695 (0.822, 8.834)	0.102
Cavity	0.536(0.18, 1.598)	0.263
Pleural traction	1.575(0.475, 5.224)	0.458
Air bronchogram	0.941 (0.437, 2.025)	0.876
Calcification	0.373 (0.085, 1.643)	0.192
OR odds ratio, CI confidence interval
*P value < 0.05
